# Supplementary material for: Cognitive dysfunction in patients with interstitial lung disease
Source: Front Med (Lausanne). 2026 Mar 25;13:1739386. doi: 10.3389/fmed.2026.1739386 (PMC13057559; doi:10.3389/fmed.2026.1739386)
Supplement: Supplementary file 1 [file Table_1.xlsx]

## Sheet: 1.Deg
Symbol	log2FoldChange	AveExpr	t	pvalue	padj	B	change
LDLRAD4	1.30161781163087	5.33961790212197	15.3487363148146	1.21230649258622e-31	1.78584869422876e-27	61.3711777639376	up
NECAB1	-3.40607	0.968830439934521	-14.1997	8.95589318527341e-29	6.59646312561313e-25	54.054583226042	down
TMEM97	-1.64035	3.76606353537902	-13.5265	4.51551730125534e-27	2.21726951215975e-23	50.9568860989726	down
LTBP1	1.68006619691887	7.75693	13.3077346198868	1.62564643350947e-26	5.98684940300702e-23	49.6965418460469	up
CFH	1.8200717118693	8.7331013689961	13.0158714442466	9.01593268982012e-26	2.6562740890748e-22	48.0059585131134	up
NRGN	-1.60285	4.35769209943482	-12.902	1.76142132488187e-25	4.32458292280581e-22	47.3426039822578	down
ACSS2	-1.17543	6.14090431593127	-12.661	7.27813269619116e-25	1.53163103925131e-21	45.9247474892403	down
TRIB3	-1.53314	3.41833526667345	-12.5472	1.4239570023758e-24	2.62203882524973e-21	45.2693441530693	down
HHIP	-2.79751	3.73823353414439	-12.3607	4.28020037960414e-24	7.00573686577207e-21	44.1928450134083	down
BRI3	-0.898375	6.54291104469701	-12.1219	1.75400212234822e-23	2.38241557209592e-20	42.7740297054851	stable
ACAT2	-1.14951	4.56019152138824	-12.1196	1.77900830174837e-23	2.38241557209592e-20	42.7717872994459	down
RGS1	2.27132920034589	7.01742551819064	11.6930491157594	2.21616082354288e-22	2.72052209096751e-19	40.2646086145003	up
PTGFRN	1.70557020436538	6.22372594857844	11.6330117367629	3.16126301234637e-22	3.58219734114418e-19	39.9144952098248	up
COL15A1	2.47962579550611	7.05415191246905	11.4641827841292	8.58326537796653e-22	9.03143444877322e-19	38.9264179788793	up
ENTPD1	1.22661672429361	6.95992787020545	11.433403958011	1.02975031288336e-21	1.01128345727231e-18	38.7354607040232	up
HR	2.42027537272756	2.89655098402506	11.3854388000638	1.36760986498859e-21	1.21141380006742e-18	38.1561222101666	up
IGFBP2	1.65848054703967	6.30651749800108	11.3817226792396	1.39800655767743e-21	1.21141380006742e-18	38.4407263120146	up
COL14A1	2.64704406252904	8.16491706780568	11.360282421932	1.58704672821838e-21	1.29882140852138e-18	38.3236103199042	up
SCN1A	-2.85534	1.91506797153857	-11.2348	3.33319643379662e-21	2.58427982453989e-18	37.5377286342945	down
CEBPA	-1.51352	4.65652867461414	-11.1275	6.28755680856175e-21	4.63109996734616e-18	36.9601650416696	down
PSD3	1.16436961570959	5.31393433021061	11.1043956182548	7.20711899407903e-21	5.05562237627516e-18	36.8379624242346	up
LINC03040	-3.13908	1.65923935863636	-10.806	4.19996014637384e-20	2.81225513255605e-17	35.0384	down
NUPR1	-1.11563	6.50755745990955	-10.7829	4.81406335237398e-20	3.0833029236444e-17	34.9340092182615	down
PDLIM3	1.57781474162445	6.67526747229822	10.7558010876805	5.64880576067882e-20	3.43048489768928e-17	34.7689872825704	up
VSIG10	-1.27507	4.75673152358845	-10.746	5.98666591820444e-20	3.43048489768928e-17	34.7265341548705	down
MYO3B	3.72422745813215	-0.622024	10.7440392143529	6.05475577624882e-20	3.43048489768928e-17	32.8808852410155	up
RGS5	1.77832002324083	8.51040532901466	10.6205505440568	1.25425620267674e-19	6.8431289339374e-17	34.011983853476	up
ROBO1	1.19094997879037	6.11973953980689	10.5863883666661	1.53402612183012e-19	8.07062100024265e-17	33.7829656591619	up
KCTD14	-1.52245	2.44257506898088	-10.5795	1.59754326144648e-19	8.11496889116142e-17	33.7969780692842	down
HSD17B6	-2.27234	3.64760521356178	-10.5591	1.80166822868576e-19	8.84679155892331e-17	33.6911741449616	down
SSC5D	2.16848663410912	5.53089935395439	10.5142685438155	2.34617001481156e-19	1.10406031019406e-16	33.4160579914659	up
LSS	-0.953036	6.28883231476255	-10.5105	2.39833887218859e-19	1.10406031019406e-16	33.336974577999	stable
ASPN	2.97362384251063	5.92370770410073	10.4903616114104	2.70086211089776e-19	1.20564847744348e-16	33.2900584248844	up
ELOA	-0.515402	6.1806	-10.3876	4.94372786672896e-19	2.14194280014072e-16	32.6132565036503	stable
ZNF385B	-2.18376	3.8740910688745	-10.3634	5.70147304703735e-19	2.3427372501011e-16	32.5426358440499	down
MID1IP1	-1.03745	5.67518406700322	-10.3624	5.7364661105811e-19	2.3427372501011e-16	32.4674678108916	down
TRIM71	-2.05195	0.340699764461516	-10.358	5.88427657686109e-19	2.3427372501011e-16	32.0659756808992	down
SYTL2	1.23267284708089	5.86793492163172	10.3509784135866	6.13344523316727e-19	2.37767846657335e-16	32.4195885672738	up
DCXR	-1.1626	4.87849160298201	-10.3162	7.52410950167631e-19	2.8419912069024e-16	32.2157148235446	down
FHL2	2.00162127253763	4.9715395725198	10.3057540128541	8.00146971220373e-19	2.93396350975219e-16	32.2297662615906	up
FZD5	-1.55511	4.15659186556865	-10.3023	8.16594283482722e-19	2.93396350975219e-16	32.1724399989835	down
N4BP1	-0.576099	6.16982249916993	-10.289	8.8288452434891e-19	3.09661236385328e-16	32.0402056191345	stable
TNFRSF21	0.991570333902472	6.16929682517674	10.2596268916467	1.0492550958305e-18	3.59455274806491e-16	31.8729753698548	stable
USP44	-1.76837	1.95031147102224	-10.2234	1.29821683427334e-18	4.34637095129102e-16	31.7089011302196	down
ACTMAP	-0.965068	3.96704056756333	-10.2037	1.45686723800744e-18	4.76913584068613e-16	31.6171118944045	stable
HPCAL1	-1.3068	5.99809245395782	-10.174	1.73500956703053e-18	5.44873520442447e-16	31.3786994221123	down
STX3	-0.848406	6.03896930566436	-10.1736	1.73844650470402e-18	5.44873520442447e-16	31.370654637736	stable
MAP3K21	-1.2577	2.38061137578987	-10.1657	1.82099713570957e-18	5.58856433461202e-16	31.4096339624988	down
POLR2C	-0.487033	6.00289641694678	-10.1048	2.60352933646339e-18	7.82705931743717e-16	30.965741813158	stable
WBP2	-0.476209	6.85751289866943	-10.0898	2.84283929866129e-18	8.3755731417159e-16	30.8985418299871	stable
FHDC1	-1.46164	4.31364234028085	-10.084	2.94075105404429e-18	8.49415760335814e-16	30.8976158430465	down
CRTAC1	-2.62415	4.05510029020934	-10.0729	3.13882526743472e-18	8.89192981049632e-16	30.8514064444571	down
COL18A1	1.23049219317309	8.38171570292792	10.0592510954952	3.39991475108191e-18	9.44983852795993e-16	30.7511137790306	up
EDA2R	1.7047209488638	2.85693800966698	10.0468405948478	3.65635829863815e-18	9.97441001800714e-16	30.632531802901	up
TRAF5	0.993633700896486	5.26967690575515	10.023238646424	4.19849216805696e-18	1.12450887504813e-15	30.5380390032304	stable
SULF1	2.1253171877907	6.56849893835127	9.97746431653926	5.4889517645492e-18	1.42709363847041e-15	30.2547662951416	up
RIMKLA	-1.99578	2.22011969292753	-9.97644	5.52198339507251e-18	1.42709363847041e-15	30.3303854979897	down
DNAJC22	2.77622970555543	1.12028975076929	9.96891722325837	5.77051778551576e-18	1.46561202583505e-15	29.3659533717415	up
FOXL1	1.97317556076739	2.45976528530045	9.94973279579944	6.45607851222932e-18	1.57683650264473e-15	29.975776018481	up
AATK	-1.74714	4.03001338703563	-9.94885	6.48941162000303e-18	1.57683650264473e-15	30.1341853666143	down
BRSK1	1.55989543435353	2.07499878445611	9.94779828974545	6.52956531541163e-18	1.57683650264473e-15	29.9054230420975	up
BCAT2	-0.813357	4.67266375740734	-9.92801	7.33073463710582e-18	1.74175890224526e-15	29.9758832490158	stable
PDP2	-0.944892	3.54625346047315	-9.91344	7.98299476767395e-18	1.86662691940643e-15	29.9669889230748	stable
SMO	1.64194107477229	4.20343012179224	9.87095540774389	1.02334652548761e-17	2.35545588546219e-15	29.7400296482262	up
CHRM3	-1.59524	1.60711749982558	-9.84086	1.22008784019219e-17	2.76509445751864e-15	29.4770199950312	down
TGFB3	1.77600130359796	5.69036051704865	9.8326477717692	1.28002039030415e-17	2.82929198461544e-15	29.4423002094889	up
DPYSL3	0.964438944900589	8.32556122029549	9.83173961807114	1.28682752677506e-17	2.82929198461544e-15	29.4372004233342	stable
SSUH2	3.51376493185594	-0.261969	9.81702581191753	1.40228404942028e-17	3.03780093117797e-15	28.0411142150931	up
BLVRB	-0.893873	5.53107921658048	-9.78659	1.67496682772325e-17	3.57593280278134e-15	29.1260347103391	stable
VEPH1	-2.28238	4.36949528939522	-9.78092	1.73130139084049e-17	3.64340011263875e-15	29.146255421991	down
MMP2	1.34902130395945	9.73131823412158	9.77459057492073	1.79641234658084e-17	3.72717609542005e-15	29.1485270081654	up
B3GNT8	-1.41701	2.72584743359483	-9.7685	1.8614084554562e-17	3.80838999407296e-15	29.1549653744317	down
RILP	-0.749792	4.10625087513273	-9.747	2.11011267785286e-17	4.25809176129458e-15	28.9731011899129	stable
MPST	-0.843372	5.18252113772261	-9.7442	2.14481755218122e-17	4.26963612988939e-15	28.8889114799469	stable
TRPS1	0.901555864417506	4.69337551200038	9.72617934644769	2.38249564315306e-17	4.67953910923837e-15	28.8630821244948	stable
ERG28	-0.823163	4.97462488077273	-9.71858	2.4903896456711e-17	4.82709603557645e-15	28.7497393627824	stable
CTSK	1.75733708433707	6.52990223044741	9.6910727489617	2.9234383974019e-17	5.59287935482173e-15	28.5915922272238	up
PCK2	-0.90247	4.75822308861696	-9.66991	3.3070764631046e-17	6.24571068948638e-15	28.481512229159	stable
SPRING1	-1.14135	6.06229324565222	-9.65971	3.50942889690757e-17	6.54397431396778e-15	28.4018038530543	down
FAT1	0.994794426816773	7.05438908644651	9.65308450144216	3.64743923054777e-17	6.71630341314989e-15	28.3668952762283	stable
MCCC1	-0.938552	5.17980626366855	-9.61358	4.59033447757991e-17	8.34817496163329e-15	28.136645793362	stable
COCH	2.1465993312641	1.22935157128853	9.59840450373141	5.01405876725417e-17	9.0075731341977e-15	27.5445559323238	up
HEPH	1.21683035613485	6.12856105378537	9.58622146114743	5.38223317712233e-17	9.55249119664929e-15	27.982660105052	up
MICAL3	1.04284874501626	4.68841241745943	9.53919048298934	7.07442626890547e-17	1.24063539722912e-14	27.7971994943116	up
ITLN2	-4.18874	0.585667087183853	-9.50543	8.60707541494866e-17	1.49165679926598e-14	27.4927040075708	down
SLC39A8	-2.28985	6.76033378841315	-9.47592	1.02151678609504e-16	1.74976322976349e-14	27.3853074723857	down
LAMTOR1	-0.469145	6.24293604809718	-9.47145	1.04834208761424e-16	1.77507210260292e-14	27.3123529755519	stable
PEBP4	-2.57821	4.05604158273576	-9.44815	1.20005032874995e-16	2.0088569764563e-14	27.2549922459165	down
MYO1E	0.750774890023972	5.82939640318801	9.41240192441499	1.47645050736894e-16	2.44377442966874e-14	26.9831997310365	stable
FDPS	-0.763901	6.53056907252854	-9.38415	1.7390157937221e-16	2.84638240636892e-14	26.8239349917592	stable
SPRYD7	-0.896868	3.76634904924293	-9.37595	1.82364387176371e-16	2.95209866757705e-14	26.8721033392723	stable
PHACTR1	-1.26878	4.65589531503584	-9.36954	1.8925475768641e-16	3.03033895160707e-14	26.7643208396915	down
THY1	2.77149907703631	6.92348599109508	9.32616407697263	2.43260705492956e-16	3.85319726087822e-14	26.5173314928463	up
HPN	-2.02513	3.14732	-9.26495	3.46530923028985e-16	5.43058194376594e-14	26.2704869722913	down
MXRA5	1.89272551466539	6.57969432272266	9.25789059419279	3.60961656747681e-16	5.59718543742115e-14	26.1101419110677	up
KDM5B	0.441345251361121	5.97221599075099	9.25047602070859	3.76754256249124e-16	5.78121557167276e-14	26.0459749838943	stable
IMP3	-0.544144	4.96130007976746	-9.23561	4.10517608910741e-16	6.2343658730558e-14	25.9832796172302	stable
VMA12	-0.454814	3.98614228005156	-9.2193	4.51047554959585e-16	6.77998115521392e-14	25.9708572729879	stable
ACOXL	-2.01452	2.0738429145975	-9.21174	4.71160859492945e-16	7.01077840524301e-14	25.987796353283	down
IGFBP5	1.73647063170275	9.60991826552171	9.17802941842928	5.72266765790319e-16	8.43006172685719e-14	25.7287791946615	up
TMEM59L	3.08360931119791	1.61804811517603	9.17162088108162	5.93802993257344e-16	8.66070484522173e-14	25.2340140267254	up
ARRB1	-1.08172	6.12867098716309	-9.16222	6.26873492398977e-16	9.05340531032288e-14	25.5521593249988	down
PTCHD4	2.60551873141635	1.54937401588083	9.12941359462971	7.57262999783664e-16	1.08303313104982e-13	25.0487853816985	up
PHLDB3	1.05653187163775	2.85533355997509	9.12092144022456	7.95208997064014e-16	1.12636766689904e-13	25.4591298014442	up
ACSM3	-1.26818	3.15754542740767	-9.09074	9.46074249676036e-16	1.32729712114073e-13	25.2924323138934	down
PHLDA1	1.31485838964408	7.29271751091798	9.08379553679613	9.84604089809972e-16	1.36832102330101e-13	25.1115325168149	up
MTARC1	-1.12142	3.15139648831818	-9.06175	1.11767672280471e-15	1.53873792557348e-13	25.1306595662511	down
NFASC	1.26952374314719	5.76790337905475	9.03043320635028	1.33802878053588e-15	1.82504647834019e-13	24.8214490339805	up
ECHDC1	-0.596852	6.07432567620108	-9.02389	1.38926648802101e-15	1.8725032597276e-13	24.7556467096181	stable
GUCD1	-0.547875	6.43907985433848	-9.02134	1.40975301774653e-15	1.8725032597276e-13	24.7496533300334	stable
RPS6KA2	-0.975537	7.41660197703148	-9.02119	1.41095554836578e-15	1.8725032597276e-13	24.7931419157982	stable
SYT12	3.46854263542608	-0.511872	9.01204399394701	1.4870528661336e-15	1.95587283669768e-13	23.7843655366299	up
ZMAT3	1.13759711953347	5.69389269947538	9.00401465476142	1.55719822650086e-15	2.03000770571542e-13	24.6716274887537	up
WIPF2	-0.339959	5.89943390816629	-8.9623	1.97819428457586e-15	2.54209762143405e-13	24.4027345060833	stable
MAST2	0.654141216785636	5.9650321436741	8.96174339486606	1.98453076142092e-15	2.54209762143405e-13	24.4063983540278	stable
ADGRB2	2.23668028100039	2.19516253306113	8.95475808872657	2.06561535354929e-15	2.62315342871851e-13	24.362259473209	up
ILRUN	-0.449844	7.13475592131245	-8.94196	2.22281654745007e-15	2.79865902226385e-13	24.3233571975308	stable
CDC25B	-1.0018	6.43582359489798	-8.90182	2.79731897554552e-15	3.46388847388732e-13	24.0799017961542	down
HPS6	-0.511446	3.9083590614227	-8.90177	2.79819922878685e-15	3.46388847388732e-13	24.1787084599245	stable
WEE1	1.30449593803065	5.00398091590535	8.88157874427876	3.14085462168265e-15	3.83258318443507e-13	24.0407104770298	up
ISM1	2.22773019807368	4.73498456007409	8.88117749583623	3.14807253626124e-15	3.83258318443507e-13	24.1115487788082	up
IRAG1	1.4733707765087	6.46495513640737	8.87291861616314	3.30035984390176e-15	3.98504925086204e-13	23.9127738407601	up
GGTLC1	-2.92081	2.36909318163401	-8.83573	4.08218854971463e-15	4.88900158746718e-13	23.881991423261	down
CCDC3	1.61274882409606	5.88976033510884	8.8285192105171	4.25378208258233e-15	5.05342450471938e-13	23.6872915125978	up
QDPR	-0.587479	4.56793786368315	-8.81941	4.4808771950675e-15	5.24436717873088e-13	23.6505648527872	stable
P3H2	-1.4823	4.88672413405236	-8.81922	4.48571220229509e-15	5.24436717873088e-13	23.6233697455677	down
HHEX	-0.946217	3.65641770779295	-8.80375	4.90002162869996e-15	5.68363926081725e-13	23.6424118083062	stable
MAVS	-0.426599	6.84251011901057	-8.8016	4.96057027524965e-15	5.70891880661739e-13	23.5193437853962	stable
ADGRE1	-2.22555	1.88148547235405	-8.78141	5.56611216557426e-15	6.35615490783523e-13	23.5785975251999	down
PLPP1	0.861860979410425	6.53847142817548	8.77797268580708	5.67644796210152e-15	6.4322888407475e-13	23.3665014180264	stable
GSTA4	-0.862824	5.21102090438967	-8.76949	5.95785536633484e-15	6.6996310993495e-13	23.3255039845953	stable
MPPED2	2.39523776095439	0.649569728249017	8.76156961495727	6.23302378231038e-15	6.91658766079598e-13	22.7879595607792	up
CREB3L2	0.625861177757695	7.14137247749492	8.76124144346433	6.24469593975878e-15	6.91658766079598e-13	23.2890430109589	stable
FBLN2	1.72927803050239	7.15046612836738	8.74330671377508	6.91677119270161e-15	7.60380271937966e-13	23.1835857972237	up
KIF7	1.1336421835238	3.27229279134243	8.73921223257367	7.08002411765166e-15	7.7256174279353e-13	23.3491750041453	up
CXCL12	1.5201145822164	7.31532741226679	8.72230037342279	7.79593018471783e-15	8.44425349640282e-13	23.0684313349091	up
MCUR1	-0.458887	4.9924976497797	-8.71549	8.10429080988788e-15	8.71418305988748e-13	23.0372686697436	stable
TRIM58	-2.17338	1.33220548157444	-8.71173	8.27934942095548e-15	8.83790553044168e-13	23.158741020168	down
ACAT1	-0.499461	6.02626139465033	-8.70207	8.74759248959125e-15	9.27056006936466e-13	22.9360760568668	stable
THSD7B	3.29407521452383	0.733988265714187	8.69426325271443	9.14477857172591e-15	9.62226665286388e-13	22.3265591444512	up
OAT	0.577142780706518	6.55179042644659	8.69261612080181	9.23087572078864e-15	9.64397377609485e-13	22.8859287056315	stable
MS4A15	-2.84185	3.04668925938071	-8.68832	9.45950882968074e-15	9.81324116690331e-13	23.0279560712844	down
CLMP	1.26017102001585	5.75163932374249	8.68362299382409	9.71537000201615e-15	1.00081898950839e-12	22.8662311071804	up
OSGIN1	-1.02106	2.42803330776708	-8.65829	1.12201348399934e-14	1.14780421061071e-12	22.9005142181707	down
SNX22	-2.34764	2.8897607234813	-8.64754	1.19273674470395e-14	1.21173827491268e-12	22.8133198757219	down
SLCO4C1	-2.31905	2.82610396537633	-8.64048	1.24149823807835e-14	1.2526377085707e-12	22.7772284109578	down
KGD4	-0.45599	4.19224271575214	-8.61041	1.47258713239029e-14	1.47569258824772e-12	22.5176394237083	stable
CLDN2	4.27855349262894	0.336936888294902	8.58457718050843	1.7050039657439e-14	1.69705496076848e-12	21.6796623358228	up
GPRIN2	-1.95231	2.62059891244312	-8.56745	1.87886967393917e-14	1.85755900448308e-12	22.3834492937881	down
MFSD5	-0.565106	4.37853584640692	-8.56394	1.91657750195212e-14	1.87971515663509e-12	22.2352524833875	stable
SNAP25	2.18180002989106	2.39622154705996	8.5628904404451	1.9279936429263e-14	1.87971515663509e-12	22.2631001434259	up
AGRP	-2.6953	-0.223611	-8.56183	1.93956081602426e-14	1.87971515663509e-12	22.0835541703505	down
ECM2	1.84755714295045	5.6400268235839	8.54832758181145	2.09377323890047e-14	2.01590677008123e-12	22.1519857865947	up
MDK	1.34460211443959	5.19449824359138	8.52709682817192	2.36116070957928e-14	2.24472560009197e-12	22.0363794566926	up
TENM4	1.68796553218843	3.35639779294066	8.52704101012138	2.36190664594566e-14	2.24472560009197e-12	22.175138646229	up
FNDC1	4.10955044372986	3.50318140434108	8.52086192945046	2.44594714931916e-14	2.30969534978337e-12	22.0316804822769	up
BEAN1	1.86743522293695	0.459228516078215	8.51946692590075	2.46532787721664e-14	2.31316846874384e-12	21.5257499998536	up
KCNE4	2.18446827302477	4.02015410179603	8.50597633667625	2.66080898921113e-14	2.48078336835881e-12	22.0569936157527	up
ZBED2	-2.30774	1.59943178363175	-8.50434	2.68549111426775e-14	2.48804840278479e-12	22.044074428708	down
FSTL1	1.12034057629363	9.25760067593825	8.4967055729389	2.80400109068404e-14	2.58160875417916e-12	21.8893310496641	up
SOWAHD	-1.48312	0.558509958988475	-8.49086	2.89824796012323e-14	2.65180687581213e-12	21.8174720195098	down
DMAC2	-0.461714	5.13084468957969	-8.48745	2.9546781033573e-14	2.68675081114546e-12	21.752458743896	stable
GALNT13	-2.74121	-0.229037	-8.48255	3.03749467639862e-14	2.74511252012442e-12	21.6579681511391	down
EBP	-1.07877	3.44594571087571	-8.47525	3.16542470926017e-14	2.84328484098241e-12	21.8246401087873	down
HMGCS1	-1.14515	6.1796623559561	-8.45519	3.54518006305449e-14	3.16509378841549e-12	21.5684217908299	down
CYP27C1	3.60135987344872	-0.508207	8.45141044208104	3.62157711914833e-14	3.20817734730353e-12	20.8986810144653	up
POSTN	2.36128882423397	8.46439	8.45065783116575	3.63699420948809e-14	3.20817734730353e-12	21.5846528403779	up
ITM2C	0.881221162708438	6.53018340784401	8.44576528723679	3.73881960025358e-14	3.2783661625795e-12	21.5054810618321	stable
TRIM21	-0.641121	4.67064930900156	-8.43894	3.88556613985991e-14	3.38688016605186e-12	21.5114779294537	stable
AZIN2	1.20707411035085	2.52534030200755	8.43503990158417	3.9720610672668e-14	3.44190774011219e-12	21.6467614373438	up
TUBB3	2.43748026845927	-1.35298	8.42948771829326	4.09842595532286e-14	3.53063817238953e-12	20.622534929277	up
GNAO1	1.64840753544621	2.81982663967437	8.42692347730224	4.15812768882607e-14	3.56124296419168e-12	21.6050523605417	up
ANTXR1	1.10050583926578	8.39192791340605	8.42557786162267	4.18980183536855e-14	3.56762837207018e-12	21.4560464910855	up
ACADL	-1.80036	3.45176862330553	-8.41595	4.42352062921486e-14	3.74499324074507e-12	21.4830971995735	down
ACP3	-1.37786	1.96402899638257	-8.41067	4.55717456890354e-14	3.83609934711532e-12	21.5331301061118	down
COL16A1	1.13976248355511	7.10460977010915	8.3759799193128	5.54062844987201e-14	4.63437464490351e-12	21.128225598364	up
TST	-0.940406	4.15975336335503	-8.37509	5.56842245704922e-14	4.63437464490351e-12	21.1964234351954	stable
IGFBP7	1.04388282402948	9.70293337168108	8.36864572584581	5.77414322036949e-14	4.75557482810902e-12	21.1985568803756	up
PRTFDC1	0.957708301751081	3.01731503412554	8.36850814651673	5.77861580497939e-14	4.75557482810902e-12	21.3052344027202	stable
HMCN1	1.34337979513311	7.53480469674146	8.36130829019537	6.01754405289526e-14	4.92469119128889e-12	21.061635241575	up
S1PR3	1.43204584115981	5.48592598805594	8.35856895933563	6.11100484690956e-14	4.97354764639916e-12	21.0804269262175	up
TCF12	0.615181849379635	6.92455548137475	8.35194516371467	6.34299899832245e-14	5.13399550792791e-12	20.9936193213609	stable
SEMA3C	1.08231745991232	6.28623786574624	8.3502324682652	6.40439557217457e-14	5.15536345211495e-12	20.9812846036807	up
ODAM	-2.65133	-1.07002	-8.33895	6.82396707701548e-14	5.46325320714756e-12	20.6858621149689	down
PCYT2	-0.91622	4.75839076520985	-8.33545	6.95939717233339e-14	5.54156106733206e-12	20.9244	stable
F11	-2.90897	0.338618415453873	-8.33237	7.08082264503958e-14	5.60793539699345e-12	20.991265681373	down
PLXDC1	1.18904482830201	5.10622745925903	8.32319113671837	7.45583011373452e-14	5.87336007515632e-12	20.9060610597248	up
SUGCT	1.90096431916354	1.2548725168148	8.31267242904571	7.90967101159387e-14	6.19773211020156e-12	20.7071063974803	up
ORM1	-3.15865	0.460038172835219	-8.29409	8.77953406422881e-14	6.83361124208955e-12	20.8176759321713	down
THBS2	1.94400415864688	6.96089225926818	8.29264411504652	8.85103064580023e-14	6.83361124208955e-12	20.6708485433623	up
PXMP4	-1.08288	4.69738018643881	-8.29246	8.86036078500512e-14	6.83361124208955e-12	20.6882136856678	down
SLC46A2	-2.15245	2.37362531675689	-8.29069	8.94871350955463e-14	6.86580722444007e-12	20.866708615906	down
LDHD	-1.03357	2.41835286838729	-8.28759	9.10573953769341e-14	6.95008544713791e-12	20.8603076650507	down
SERPINF1	1.51458210608411	8.14472886714013	8.28599708062831	9.18741687141081e-14	6.97628030581199e-12	20.6667715778104	up
FAM167A	-1.88531	3.03684128490493	-8.28266	9.36105507826171e-14	7.0716770439935e-12	20.7855647424366	down
ALPP	-3.08462	-0.0851068	-8.2802	9.49104246228576e-14	7.13329318938426e-12	20.6427557585157	down
GADD45A	1.40946479130578	5.70029998561036	8.2688907819226	1.01126491602661e-13	7.56190024263348e-12	20.5681477515311	up
CACNA1C	0.948288021041034	5.76659783723151	8.26254848910873	1.04787188627704e-13	7.79606098825612e-12	20.5064463366123	stable
CTNNBIP1	-0.793527	5.15069867049595	-8.25554	1.08983366021e-13	8.06750736108216e-12	20.4614683671448	stable
SIGLEC11	-1.60682	0.521674369222797	-8.25367	1.10133214141245e-13	8.11186188757343e-12	20.5482586077934	down
COL6A3	1.48434300618534	10.2431813548476	8.24067649157066	1.18450621482139e-13	8.68107514951936e-12	20.5075165533876	up
MUCL3	-3.12782	1.41196978056905	-8.23833	1.20014924226957e-13	8.75217746924408e-12	20.5904111852229	down
COL1A1	2.14444339752802	9.92744726871193	8.22576021862227	1.28769564118049e-13	9.34435689173881e-12	20.4030034169835	up
NBL1	1.09440835967918	8.14388214504223	8.22314994286543	1.30664979460554e-13	9.41856658157337e-12	20.3251152878513	up
SCG5	2.65559747467341	0.802099481090107	8.22259575269642	1.31070948966298e-13	9.41856658157337e-12	19.9759727849676	up
ST7	-0.579453	5.27125541364648	-8.22103	1.32227293053982e-13	9.45553521348645e-12	20.2655336356746	stable
C1orf43	-0.328681	7.31703722246651	-8.21438	1.37239177397726e-13	9.76652329587392e-12	20.2616542669567	stable
ARMH4	1.53180645400315	2.55667726794745	8.19851684415415	1.49973551159145e-13	1.06214441448335e-11	20.3508343823724	up
C8orf82	-0.524175	3.91693971804689	-8.18227	1.64236259916196e-13	1.15759059561028e-11	20.1722191130187	stable
MRPS18B	-0.439922	5.44107	-8.181	1.65407405683762e-13	1.16029356815595e-11	20.0389181942251	stable
DLG5	0.659097571729322	5.87949859729588	8.17508094667921	1.70965349644414e-13	1.1935974244606e-11	20.0114200443118	stable
DHCR7	-1.26106	4.55899418064725	-8.17126	1.74654511175569e-13	1.21360170006005e-11	20.0325134506703	down
DRAM1	-1.0754	6.69332422299006	-8.16427	1.81610973713818e-13	1.25601467313533e-11	19.9726520806684	down
DGKA	0.86756923483479	5.65966270455296	8.1516070112367	1.94913342534085e-13	1.34171422844374e-11	19.8979035478759	stable
DZIP1	0.712860586533698	4.86407904643825	8.14856104958391	1.98255550600809e-13	1.35434945944624e-11	19.9381985892742	stable
ECHDC3	-0.985428	4.0777410464892	-8.14826	1.98587660878682e-13	1.35434945944624e-11	19.953240862773	stable
NET1	1.04039817504071	6.20863318164245	8.1462683001202	2.00808769405184e-13	1.36318616686994e-11	19.852900410826	up
MAP1B	1.25766203116611	6.74512156282145	8.13320918750195	2.15986487073604e-13	1.4594940096703e-11	19.7795181665952	up
TOLLIP	-0.42676	5.68453019695457	-8.12878	2.21383099945256e-13	1.48912988369569e-11	19.7461470717728	stable
ADRA1A	-2.28915	1.21509971734924	-8.12175	2.30234018266623e-13	1.54162605594801e-11	19.9454579197321	down
ANKH	0.701731156913514	5.96932260550054	8.11951858706668	2.33121848315722e-13	1.55389952377326e-11	19.7031622090373	stable
GOLT1A	-1.71067	1.10297419967436	-8.11275	2.42092032958303e-13	1.60642240428322e-11	19.8774349773517	down
COL3A1	2.08210329243593	10.695244892893	8.1102172386279	2.45526824518752e-13	1.62190836411916e-11	19.8010456657581	up
CISD3	-0.593431	4.23792130597886	-8.10853	2.47840838554205e-13	1.62988544318839e-11	19.7273041383369	stable
SH3PXD2A	0.886050638166696	7.9229764943191	8.10112520178207	2.58285533764505e-13	1.69102408794885e-11	19.6457945541061	stable
DOK4	-0.846914	5.17961500944404	-8.09732	2.63824471328479e-13	1.71909808497778e-11	19.5866143703916	stable
SNX9	0.581337529951447	6.53046588839506	8.09658056252524	2.64907518355819e-13	1.71909808497778e-11	19.5724510156535	stable
COL1A2	1.53692870620861	10.8005675500912	8.09335203161343	2.69713933139216e-13	1.7426122583657e-11	19.7197466289218	up
FBXO32	1.62735097326333	5.43454979419393	8.07045701088056	3.06374017069387e-13	1.97082779277255e-11	19.5090226033608	up
SCARA3	1.26378061733326	6.1454353835761	8.05996696978471	3.2478370024622e-13	2.08016899492481e-11	19.3866058493372	up
SYNJ2	0.985326797496617	4.72743768184954	8.05830150134017	3.27805873723575e-13	2.09043650468484e-11	19.4779584406741	stable
LYSET	-0.692633	2.99019625615609	-8.0549	3.34073381231785e-13	2.12122197367475e-11	19.568544028333	stable
UNC13D	-0.929002	5.81667625990925	-8.04767	3.47763665986224e-13	2.19867234491118e-11	19.3066428040133	stable
CHCHD7	-0.640921	4.77552498734654	-8.03793	3.67114298196184e-13	2.31109432766153e-11	19.2888496346424	stable
LTBP3	0.668558633448091	7.63977890362496	8.03678182449944	3.69459669466667e-13	2.31596186847382e-11	19.2841644881912	stable
FRAT2	-0.793339	3.90839325336104	-8.03547	3.7216031452448e-13	2.32300575985598e-11	19.3616210911479	stable
STARD7	-0.411851	7.17375240436503	-8.03041	3.8276611068994e-13	2.37912555973565e-11	19.2462737994948	stable
CNPPD1	-0.358591	5.89074835405627	-8.02541	3.93543249392574e-13	2.43583428857227e-11	19.1768956438353	stable
RMND5B	-0.444556	5.13816354733408	-8.02398	3.96698649620572e-13	2.44509113287056e-11	19.1905748378013	stable
KIAA1755	1.65688810939233	3.1373864933574	8.02025553877754	4.0497794333298e-13	2.48572086801589e-11	19.4139403971629	up
TMEM164	-0.907262	5.79914018038266	-8.01285	4.21972106275641e-13	2.57928261308982e-11	19.1143046930917	stable
LILRA1	-1.60679	2.32595260921701	-7.99595	4.63464238114141e-13	2.82119491390884e-11	19.2747724049141	down
THBS3	0.825925366477845	5.81161561237399	7.99208220040597	4.7350744777255e-13	2.87046840046808e-11	19.0123807467237	stable
SFRP4	2.60919527054369	5.68862365129164	7.99101596750366	4.76315554142240e-13	2.87565755248744e-11	19.1210328095088	up
CTHRC1	2.81925502239954	4.32754391699864	7.98771265903617	4.85120715575084e-13	2.9154161420209e-11	19.2308288418878	up
RASGRF1	-1.64693	3.91685300434584	-7.98707	4.86859256626937e-13	2.9154161420209e-11	19.0761006285182	down
RET	1.91828244780174	1.56204800384611	7.97330187558577	5.25461538796429e-13	3.1338355983847e-11	18.9871688470933	up
HECW1	2.65787007576682	-0.207256	7.97132199816807	5.31257937851685e-13	3.15562930745692e-11	18.4550906723314	up
IGF1	2.20488747209566	6.18333622433007	7.95823454513841	5.71202015041796e-13	3.3792678247312e-11	18.8706006233019	up
CNIH4	-0.491737	5.37298647235262	-7.95122	5.93828494037963e-13	3.49907501826929e-11	18.7811644540307	stable
NFE2	-1.83662	1.80967431994844	-7.94844	6.03045213361034e-13	3.53922670837506e-11	19.0281038736574	down
KLHL4	2.09611429405027	2.45228225603121	7.94123750590709	6.27556493978869e-13	3.6684661558741e-11	18.9392794964559	up
NCS1	1.41079515012689	4.73968864294981	7.93804900109834	6.38726695042596e-13	3.71900511647134e-11	18.8459019127401	up
MMP16	3.16693502825676	2.3474432514225	7.93613168345871	6.45538323364335e-13	3.74386812656694e-11	18.8116355660539	up
PCDH7	1.84640063108218	4.58973834083465	7.92749220818826	6.77136690742773e-13	3.9117257220909e-11	18.8345313952659	up
SSPN	1.43289878564212	5.17441614847712	7.92467069313902	6.87784979044661e-13	3.95771895558863e-11	18.7265329037808	up
SFTA2	-2.14674	5.17946448016025	-7.91217	7.37003637341023e-13	4.22443602399635e-11	18.5943852705274	down
GLT8D2	1.28516957398257	4.7327303629112	7.91061237510538	7.43367638288305e-13	4.24439871303295e-11	18.6891889594144	up
PBXIP1	0.512359504861619	7.18576179191455	7.89594821089593	8.0609635536264e-13	4.58478973391778e-11	18.498058510726	stable
TBC1D24	-0.819224	4.23486783316735	-7.89088	8.28993220200209e-13	4.69688427952665e-11	18.5345088414442	stable
LAMP3	-2.55737	6.59032967690435	-7.88885	8.3833091919955e-13	4.731591099896e-11	18.4999644822787	down
POGK	-0.468501	6.26698720473256	-7.88678	8.47933167353918e-13	4.76470702694974e-11	18.4282055184047	stable
SPSB2	-0.916975	3.26233302924488	-7.8862	8.50667265011053e-13	4.76470702694974e-11	18.6181670562523	stable
TMEM192	-0.441913	4.82425381102047	-7.88328	8.64487781332846e-13	4.8237763283387e-11	18.4462072993296	stable
ITGA7	1.72778769361688	6.07911833088718	7.87524283292109	9.03703579455803e-13	5.02356884111828e-11	18.3988885207917	up
B4GALT4	0.502608408893574	4.64264206505795	7.87442436228371	9.07793912190097e-13	5.02733538363621e-11	18.4557737700477	stable
MFSD13A	-0.959995	3.48868521804849	-7.87304	9.14729598747534e-13	5.0467721794569e-11	18.5227314448435	stable
PCSK9	-2.0754	3.14553955398511	-7.86882	9.3632530763937e-13	5.13664437643913e-11	18.5194204931864	down
ZFP36L2	0.715159202447731	8.70977295507552	7.86845230876846	9.38200497083065e-13	5.13664437643913e-11	18.4163561673953	stable
COL9A2	1.25921575619511	3.54663738701039	7.86781972651518	9.41479859913493e-13	5.13664437643913e-11	18.573102315386	up
EFR3B	-1.14853	2.20722513748659	-7.86283	9.677472021893e-13	5.2604738138194e-11	18.5664996297233	down
SLC19A3	-1.73092	3.15037894398765	-7.86125	9.76238580754528e-13	5.2871215195202e-11	18.4792609528487	down
MFAP2	1.73578410452285	4.04671983077433	7.85239657069054	1.02504879502706e-12	5.51887818360352e-11	18.4761437190381	up
PRTG	-0.965641	2.45547342483009	-7.85214	1.0265240800403e-12	5.51887818360352e-11	18.5029208124844	stable
ORAI1	-0.528889	4.45915745778971	-7.84977	1.03996983602762e-12	5.57083478346286e-11	18.2963334053974	stable
FBN1	1.19970871624011	8.34393304555098	7.84505821131884	1.06735424465296e-12	5.69680991955895e-11	18.2638971561966	up
SGF29	-0.544603	3.44401366227348	-7.84362	1.07584039101213e-12	5.7213735740071e-11	18.3815411161655	stable
GALE	-0.91086	4.39226501017658	-7.8392	1.10234787143377e-12	5.84125413456506e-11	18.2356612739752	stable
CHI3L2	-2.11567	4.90978011365016	-7.83426	1.13279541454181e-12	5.98107858480838e-11	18.1797270134122	down
PAM	0.480425718509118	7.98084884814797	7.82984354083093	1.16066185483941e-12	6.10048829897351e-11	18.175820732399	stable
PAMR1	2.37598974028522	4.19496893096365	7.82936976731823	1.16369371530212e-12	6.10048829897351e-11	18.3704715860889	up
B3GALNT2	0.622286277785144	5.08732725154791	7.82428435313514	1.19673602280928e-12	6.25146040851188e-11	18.1433712315486	stable
LPCAT1	-1.45483	7.89872709144857	-7.82097	1.21873671320026e-12	6.34389064387031e-11	18.163452107007	down
CDKL2	-1.63482	2.58825930784685	-7.81898	1.2321996753241e-12	6.39138500605612e-11	18.3029028421675	down
TNNC1	-2.10217	3.35131065199223	-7.81657	1.2486296761536e-12	6.45388202084865e-11	18.2096296492289	down
RAB7B	1.27271988026652	4.27251477700833	7.81322193922051	1.27186161824868e-12	6.55097674769977e-11	18.2147934846424	up
ZBTB42	-0.842393	3.27813129158113	-7.80709	1.31547254039461e-12	6.75199511935642e-11	18.1931344823025	stable
RTKN2	-2.97845	4.2978730277323	-7.80568	1.32573659077278e-12	6.78105059676173e-11	18.0801704936388	down
FASN	-1.65072	7.29110221318392	-7.80279	1.34699784661947e-12	6.86596030399701e-11	18.0394509688146	down
EFNB3	2.7413167210852	2.11480517305799	7.79675902085325	1.39240304850394e-12	7.07292734741776e-11	18.0975840183431	up
PLA2G3	-1.94721	0.968966513842533	-7.79422	1.41194977974797e-12	7.14757120462795e-11	18.1764630243639	down
SLC5A9	-2.26932	0.805653500469143	-7.79113	1.43619902315925e-12	7.24542733224623e-11	18.1528650801325	down
TMEM141	-0.667686	3.68642906269665	-7.78804	1.46074986665852e-12	7.34413183813878e-11	18.0475328056352	stable
SLC4A3	1.39606500290833	2.50671128122859	7.7854470559786	1.48172877010671e-12	7.42426752123877e-11	18.1488470500095	up
SEC14L4	-1.96591	1.18153770725192	-7.78197	1.51034827389612e-12	7.5420137026318e-11	18.1246290895188	down
SLC25A12	0.604173590070849	5.05260453522536	7.77771865492923	1.54600084650271e-12	7.69396569926735e-11	17.8911577318863	stable
MRPL14	-0.897563	5.01244918338252	-7.76984	1.61440284761078e-12	8.00732941015299e-11	17.8102199852165	stable
PPFIA2	2.01325503661328	1.85989308034369	7.76881215644851	1.62350508244666e-12	8.02545415084622e-11	17.970475968479	up
FILIP1L	1.14496149869644	7.14084325103292	7.76758583416265	1.63447396826784e-12	8.05265418948279e-11	17.793700914633	up
SHH	-1.694	1.23183085070059	-7.76522	1.65581471340079e-12	8.12694857863053e-11	18.0364947044404	down
RAB32	-0.590648	4.62219785649975	-7.7647	1.66058755153607e-12	8.12694857863053e-11	17.8182908400831	stable
SYT15B	-1.66099	0.721796307661126	-7.76291	1.67695649545674e-12	8.17988282601763e-11	17.9738755512102	down
WNT7A	-1.91766	0.998624540677399	-7.75652	1.73684269762686e-12	8.44403623060768e-11	17.9809166209778	down
CHP1	-0.590578	6.85546536620312	-7.75101	1.79015057213071e-12	8.67457502567679e-11	17.7157090326106	stable
COL7A1	2.8341724770347	5.22429176221062	7.74592455392331	1.84079370267734e-12	8.89073181447211e-11	17.8464723144001	up
JCHAIN	2.70272150610929	8.62291874902178	7.72702579700485	2.04176259108941e-12	9.82915187233269e-11	17.6214534434366	up
CDK2AP2	-0.791604	5.3130889199346	-7.72543	2.05964665836894e-12	9.88294948678593e-11	17.5564590113963	stable
PLLP	-1.69397	4.66462947611256	-7.72418	2.07381549705448e-12	9.91862859971091e-11	17.5871396420031	down
PDE1A	1.46991019975714	3.92682681643587	7.71652886034452	2.16263042854179e-12	1.03099381368444e-10	17.7452980706086	up
PDE7B	1.51864628528636	3.51635813813902	7.71328232156222	2.20142963022648e-12	1.04610515751181e-10	17.7604149660361	up
LUM	1.29760587397015	10.1845353817628	7.70853861092502	2.25936534953583e-12	1.0692090898213e-10	17.6123374950122	up
ENC1	1.07936827447557	6.2298267753079	7.70811869204744	2.26456612602163e-12	1.0692090898213e-10	17.4676725232084	up
KIF1C	-0.61754	7.81226595682419	-7.70688	2.27997301325976e-12	1.07304416799775e-10	17.5246942569548	stable
TMEM163	-1.33284	3.53293535323622	-7.7021	2.34038148291136e-12	1.0979668670308e-10	17.5843843715125	down
BNC2	1.10762245255832	5.04467087112591	7.69824772695547	2.39029677997952e-12	1.11782418621836e-10	17.4950664779989	up
GKN2	-2.16318	3.74787213176057	-7.69451	2.43972136106648e-12	1.13732706866678e-10	17.5115031487455	down
COL5A2	1.35710873049571	7.93133145973615	7.68731059562992	2.53770046870152e-12	1.17927020834202e-10	17.3899918950746	up
NCAM1	1.68995005301427	3.36719100660337	7.6826430299817	2.60331760362388e-12	1.20595822701206e-10	17.6047321048549	up
TVP23A	1.33611782313046	1.00770777984001	7.67723673110103	2.68142427379482e-12	1.2382464256198e-10	17.3972228187096	up
CABYR	2.16424624910999	0.337926860057379	7.67241404853796	2.75305680832246e-12	1.26735249510619e-10	17.0881071104308	up
DLX5	2.46180785029677	-0.860682	7.67130718861456	2.76976304728607e-12	1.27107101089006e-10	16.8840096205434	up
SFT2D1	-0.363072	5.14377736791258	-7.66493	2.86791440520164e-12	1.31202630754737e-10	17.2441233235021	stable
CCDC80	2.1073756359557	8.34845355248133	7.66080617339968	2.93334217978676e-12	1.33780382818696e-10	17.2577310230666	up
CERS2	-0.530673	7.42626037549859	-7.65393	3.04566914516608e-12	1.38474543757535e-10	17.2186907727576	stable
ARID3A	-0.675598	3.57416516447178	-7.65087	3.09699339542687e-12	1.40374799101641e-10	17.3274144576405	stable
TMEM41B	-0.866185	5.0946334764442	-7.64223	3.24641457216638e-12	1.46696113688905e-10	17.1190454701989	stable
FABP5	-0.993558	4.97814051801781	-7.62782	3.51201877782804e-12	1.58212686899648e-10	17.0484781404619	stable
FZD8	-0.965426	3.27424932456383	-7.62703	3.52718919593361e-12	1.58411658674689e-10	17.2273319650676	stable
ZNF846	0.623433965334735	3.58435458917471	7.62453247160868	3.57557815606133e-12	1.60096783638114e-10	17.2416264569725	stable
ITPK1	-0.453432	6.21227570945352	-7.6232	3.60166587502338e-12	1.60776181833241e-10	17.0011984816353	stable
HTRA1	0.855609816035739	6.79236963293584	7.61107182862953	3.84781814268032e-12	1.71245344591613e-10	16.9412980076693	stable
ZNF467	-0.769394	3.72594711694241	-7.60701	3.93394149576434e-12	1.74550880042483e-10	17.0713981614666	stable
ARL8A	-0.419172	5.55551430536858	-7.60263	4.02889115531846e-12	1.78227013840829e-10	16.8896512381479	stable
TDRD9	-1.44138	1.51113708828713	-7.60102	4.0644031275163e-12	1.79259648118092e-10	17.1784480246055	down
GNB5	0.502955883479268	4.59934730672225	7.5882015999016	4.35824190777371e-12	1.91645556846013e-10	16.9183163253157	stable
PRAM1	-1.16988	3.57148892965429	-7.58434	4.45087921739682e-12	1.95136612355573e-10	16.9562896525063	down
SCAMP2	-0.477392	6.47049188983163	-7.58273	4.48998809595491e-12	1.96267105761163e-10	16.7930819367442	stable
LSM6	-0.386475	3.73949515034712	-7.57824	4.60115069299012e-12	2.00531215557507e-10	16.9288649215933	stable
GOLM1	1.34279389448875	5.6189879887189	7.57509558715276	4.68041314004572e-12	2.0338397040122e-10	16.7939744275049	up
DEFB124	2.69820590637375	-0.554681	7.57265507029082	4.74296045671899e-12	2.05495736729198e-10	16.4399549413394	up
PAK3	1.10527074414476	2.28034637527015	7.57166564520717	4.76855343731724e-12	2.0599871168657e-10	17.0175081934274	up
MMAB	-0.817959	4.52869184649004	-7.56515	4.94046010579136e-12	2.12800929293604e-10	16.7468	stable
CAPN5	1.11660954392769	4.64939848724156	7.5596586615099	5.0902534657453e-12	2.18613772023015e-10	16.7969428264313	up
FOLR3	-2.21766	-0.04188	-7.5581	5.13349078302031e-12	2.19829804432187e-10	16.8287839018821	down
ANK2	1.40234372450387	5.52043226246062	7.55628463002468	5.18446084607573e-12	2.21368964416062e-10	16.704231924297	up
BICC1	1.22457302065575	5.33391281027602	7.55453174365179	5.23408342554647e-12	2.22841858213078e-10	16.7017333010574	up
TMEM132E	2.4792450274388	-0.291161	7.54502274638813	5.51158750905645e-12	2.33980390766313e-10	16.3180399614107	up
P2RY1	-1.38266	4.41365243839958	-7.54295	5.57394198889931e-12	2.35947527122057e-10	16.6360438920864	down
CACNA2D2	-2.20144	5.61730548588454	-7.53252	5.89876685609163e-12	2.48982047441507e-10	16.5469853665655	down
MARK1	1.10482520046332	3.68252974971142	7.52877490396914	6.01987738129523e-12	2.53368039153886e-10	16.7490219341549	up
IRX1	-1.44393	1.04168898906796	-7.52707	6.07571298158047e-12	2.54989538266843e-10	16.7725482593979	down
PLXNA4	1.92673553437632	4.81478659115988	7.52334875348994	6.19976067142578e-12	2.59456461507878e-10	16.6478237501133	up
RPS6KA1	-0.750645	6.24563082177698	-7.52245	6.23009075078112e-12	2.59987158214608e-10	16.4690066160847	stable
CHD3	0.365867456137368	7.85288073680414	7.51817590651245	6.37620032103855e-12	2.65332787935647e-10	16.4957281575639	stable
C1orf210	-1.70445	2.25724858824307	-7.5035	6.90434517704273e-12	2.86501151557793e-10	16.6460204729731	down
LURAP1	1.22546052741058	1.57852007689842	7.50163278527819	6.97453267816202e-12	2.88600676634845e-10	16.5960306586571	up
CBS	-1.77308	-0.673874	-7.49589	7.19491663690143e-12	2.96886041955728e-10	16.3671186691045	down
FADS1	-0.946924	5.96872436052272	-7.49179	7.35654302923592e-12	3.01838586071217e-10	16.3016740847264	stable
SLC38A11	2.54439713086722	1.29015849277034	7.49145650233175	7.3698742934064e-12	3.01838586071217e-10	16.3761590678457	up
DBI	-0.781488	6.80977279711771	-7.49129	7.37640967929117e-12	3.01838586071217e-10	16.3246158169749	stable
HSD17B14	-0.840969	3.25224063231582	-7.48192	7.7603167453709e-12	3.16423754467904e-10	16.4617486085255	stable
TNC	1.69008791188667	7.66807728602342	7.48155538593431	7.77580606322593e-12	3.16423754467904e-10	16.273900331274	up
CCRL2	-1.12302	3.66192813377189	-7.48087	7.80473964472794e-12	3.16726225086742e-10	16.3975592959352	down
SEC14L6	-1.35518	2.94653214620738	-7.47206	8.18576311942132e-12	3.31276034374164e-10	16.4278600773505	down
C1orf167	-1.32586	1.26458088381103	-7.47028	8.2649045743079e-12	3.33562491189397e-10	16.4870943181787	down
HS6ST1	0.693257740367409	5.65460627251823	7.46569275144302	8.47277947749669e-12	3.4101779913389e-10	16.1760542706662	stable
LAMP5	2.75397105883164	1.95506738824808	7.46316395766102	8.58946725818317e-12	3.44772322017156e-10	16.3445595592016	up
C1orf54	0.84661426647402	4.04892038917006	7.45642697859093	8.90816063065835e-12	3.56592701766924e-10	16.3104708596525	stable
RNASE2	-1.78863	1.58467459636169	-7.44505	9.47325896908608e-12	3.78185847895954e-10	16.363292127747	down
MPC1	-0.379786	5.02572855999645	-7.4414	9.66202335512186e-12	3.84679097417027e-10	16.0563573329787	stable
MFSD2A	-1.85545	5.4211927271214	-7.43937	9.76856073985061e-12	3.87872421182586e-10	16.0419578515854	down
LGI3	-2.66083	2.98841379387224	-7.43749	9.86794880405499e-12	3.90765467291758e-10	16.2225908214697	down
ZDHHC19	-1.99797	-1.04405	-7.43511	9.99576268395625e-12	3.94765630287827e-10	15.9845309289816	down
ARID5B	1.0520721412671	6.87006668110834	7.4321739608859	1.01554624258122e-11	4.00000312819893e-10	15.9874945030591	up
TSHZ2	1.71452518423583	4.58319390689573	7.43065600502329	1.02390408350985e-11	4.02216828111563e-10	16.1689765618075	up
SSU72	-0.401969	6.36417455419123	-7.42938	1.03096118659876e-11	4.03911947866656e-10	15.9696822780788	stable
STARD5	1.06543539326512	3.26755817086803	7.42749434617005	1.04153140137712e-11	4.06970797710514e-10	16.2480307305262	up
SCD	-2.04046	7.69912602828637	-7.425	1.05564222278025e-11	4.11011031342449e-10	16.0462880586585	down
SPATS2	0.508057942263155	4.64885896940517	7.42468410075318	1.05745150280896e-11	4.11011031342449e-10	16.0436743306967	stable
TUSC3	0.755784540960033	5.47709515617768	7.42364243466805	1.06341356907662e-11	4.12240665422835e-10	15.9700875268945	stable
TNFSF11	2.17766152076532	-1.47752	7.4177915904216	1.09752510873911e-11	4.24347568945821e-10	15.5718465395955	up
TLCD2	-0.658425	4.11097010482997	-7.414	1.1202365851342e-11	4.31994898838006e-10	15.9948812563501	stable
CNTN6	-1.76402	1.83454450879651	-7.41118	1.13736195024639e-11	4.37453756895027e-10	16.1816783752936	down
GEM	1.71950724654244	5.54034052626175	7.41009998793551	1.14402172637053e-11	4.38869376332402e-10	15.9486295407809	up
LRRC25	-1.08776	4.15782060668909	-7.40315	1.18773821384115e-11	4.53542757493356e-10	15.9244353558799	down
CA2	-1.50951	4.33582178292385	-7.40304	1.18842919280725e-11	4.53542757493356e-10	15.8985317531104	down
AFF3	-1.58083	4.12826530375491	-7.40096	1.20180148215292e-11	4.57460920764721e-10	15.9099195073291	down
LRP2	-2.06093	2.78111776247473	-7.40026	1.20636302445596e-11	4.5801375549641e-10	16.0550100939034	down
GREM2	2.12145898609616	2.97141070802133	7.39889300944832	1.21528055146219e-11	4.60213311146262e-10	16.1228153809728	up
RAB17	-1.33931	4.11189233588403	-7.39302	1.25433491027577e-11	4.73784809314676e-10	15.8685267799038	down
BTNL8	-2.0349	0.389321198308654	-7.39233	1.259045781677e-11	4.74347913296263e-10	16.0291738769193	down
PBLD	0.74357884805048	2.77006535181914	7.38809141170386	1.28811483931904e-11	4.84061726990019e-10	16.0598074436646	stable
PDCD4	0.621635028871804	6.67954404677709	7.38508803550146	1.30912313838708e-11	4.90704655256492e-10	15.7346849811299	stable
SFRP2	3.10387464837674	7.14057788816843	7.38059849071294	1.34116105574431e-11	5.01437652593134e-10	15.7625769074195	up
AHDC1	0.629867848808336	5.67847598095913	7.37351537030224	1.39329213097837e-11	5.19609781808668e-10	15.6841006100339	stable
SDR16C5	-1.97469	4.67499943708819	-7.36479	1.46028569001365e-11	5.43218901504824e-10	15.6719579407182	down
GRIA3	2.26154107776961	0.844391706844633	7.34360569512609	1.63645578692718e-11	6.07219904212197e-10	15.5802751016233	up
NAALADL2	1.01908471103056	3.17205858663236	7.34108947931164	1.65873247212483e-11	6.13939398162584e-10	15.8021326690551	up
ADGRA3	0.649032749036549	4.95724696907636	7.33336271233213	1.72903243298172e-11	6.38355307525157e-10	15.5316122861242	stable
CSPG5	-1.84546	1.23191267648329	-7.32947	1.76559063303968e-11	6.50222890382688e-10	15.759583509235	down
FLOT2	-0.505133	6.84824946114956	-7.32467	1.8116675842074e-11	6.65528059425415e-10	15.4367944254717	stable
ABCA3	-2.42079	7.28071	-7.32104	1.84731940774674e-11	6.76936870535254e-10	15.4855640846069	down
EPHA3	2.25617248848938	4.39618943605006	7.3144566033948	1.91372344946485e-11	6.99530028140613e-10	15.6187594119264	up
ZC3H4	-0.388965	5.14186350572458	-7.31294	1.92932947357002e-11	7.03488922652476e-10	15.3678648972777	stable
ITIH5	1.13384258841979	6.57340249625948	7.30980469006701	1.96208193246688e-11	7.13664912275791e-10	15.3388386194077	up
SMAGP	-0.715648	3.59004032079807	-7.30547	2.00825942054845e-11	7.28661810938403e-10	15.4920634891909	stable
EIF4G3	0.444408517476739	6.64416470695251	7.30179932053828	2.04814803873496e-11	7.41308814707732e-10	15.2949241694118	stable
TSHZ3	0.656970868014711	4.72840007757828	7.29985818880684	2.06957376059208e-11	7.47227722237301e-10	15.3830605193074	stable
SLC3A2	-0.519507	6.94981684259345	-7.2925	2.15279774719724e-11	7.75375638483191e-10	15.2714866099142	stable
TSKU	1.04185599318904	5.0684927676268	7.29073550083432	2.17327563316102e-11	7.80842032977926e-10	15.3183413736705	up
S100A12	-2.61358	2.87203650564484	-7.27944	2.30877858388152e-11	8.27508937205807e-10	15.4117838261533	down
TWIST1	3.35539955137276	0.108357265381238	7.27348897759321	2.38357004130563e-11	8.52241997050321e-10	15.0210624588214	up
CILP2	3.77135065767378	1.34068278874102	7.27020124301952	2.42588559266913e-11	8.65271686818617e-10	15.1324973007423	up
VWCE	2.30884105866537	1.15528348487925	7.26693169148756	2.46870407347777e-11	8.78417384212586e-10	15.2458136819016	up
PFKFB2	-1.0005	5.14762061168556	-7.26241	2.52915158813863e-11	8.97299918643447e-10	15.0970601471059	down
PLCB4	0.996768155051763	5.07741896103518	7.26205566051554	2.53395401639857e-11	8.97299918643447e-10	15.1655498692528	stable
TTC3	0.377502039669385	7.57279997453917	7.25082112614704	2.69085787260194e-11	9.50576194755375e-10	15.0662549957702	stable
TMEM139	-1.69012	2.50898513168816	-7.24647	2.75412066003997e-11	9.70596924474852e-10	15.2784032702272	down
BOC	1.70044114194599	5.15606852281375	7.24186572344873	2.82278345339327e-11	9.92420597898239e-10	15.0984439773987	up
EVA1A	-1.18677	3.11537106621053	-7.24064	2.84130705907699e-11	9.96554625887217e-10	15.1943021583214	down
FAH	-0.679718	4.41846035099443	-7.23787	2.88367360713139e-11	1.00901177925541e-09	15.0297064390927	stable
TP53BP1	0.518496996937313	6.17476681793066	7.23640842460341	2.90629388899283e-11	1.01451694973349e-09	14.9455654867063	stable
ZRANB3	0.57206619478222	2.1800137046566	7.23501033626598	2.92807853089585e-11	1.01970507892735e-09	15.2749000728516	stable
ABCA2	0.475973738520131	6.03984805032229	7.23250279048948	2.96755587184699e-11	1.03101569689099e-09	14.9259975826327	stable
LPCAT3	-0.646884	5.92445821647071	-7.22828	3.03526387567209e-11	1.05158990462511e-09	14.9031224905004	stable
TMEM53	-0.636377	3.1839699364172	-7.22792	3.04105151972233e-11	1.05158990462511e-09	15.1410499145193	stable
PPP2R5A	-0.553074	6.64827252074056	-7.2259	3.07408072495386e-11	1.06052185384766e-09	14.9092386960271	stable
SNX24	-0.54922	3.97488702384849	-7.22122	3.15187584218681e-11	1.08481969699191e-09	15.0038669440817	stable
MGAT3	-1.10178	4.0329492403524	-7.21525	3.25378773271266e-11	1.11728547996714e-09	14.9475449535081	down
ALDH6A1	-0.724939	4.73116719717135	-7.21325	3.28873911815933e-11	1.12666083603733e-09	14.8698705734508	stable
AMPH	1.12222173040112	1.60992283548782	7.20990198727816	3.34798065091557e-11	1.14429473245098e-09	15.1070460521742	up
TUB	1.21869967870701	4.55262677511581	7.20333667533691	3.46726592549748e-11	1.18232162843758e-09	14.9356429066039	up
SLC19A1	-0.953441	4.34132409350769	-7.20069	3.51644240292363e-11	1.19417069468256e-09	14.8370469938333	stable
ANKRD27	-0.349089	5.22350034827165	-7.2006	3.51822742171088e-11	1.19417069468256e-09	14.7739761447594	stable
LILRA2	-1.18536	3.52983653429955	-7.19688	3.5887593703221e-11	1.21290845141801e-09	14.9181840800679	down
CACNA2D3	-1.20717	1.49172052751589	-7.19682	3.58989942854016e-11	1.21290845141801e-09	15.0788173258348	down
CDCA7L	-0.654598	4.05831114941229	-7.19379	3.64816993120661e-11	1.2297755436294e-09	14.844799762814	stable
GRHL3	2.04035581842631	-1.34197	7.19080638751574	3.70671487629896e-11	1.24665791878448e-09	14.4906312924352	up
TRIM24	-0.489745	4.89887209395173	-7.18747	3.7732382335967e-11	1.26614060180212e-09	14.7260305623672	stable
SREBF2	-0.585525	7.14103499758334	-7.17933	3.94036372739959e-11	1.31921586518917e-09	14.6893	stable
SAMD11	1.84574558434072	3.54198047273923	7.17866267152752	3.954360176356e-11	1.32089976775284e-09	14.9627879387296	up
ADAMTS14	2.78944609648479	3.27543474387959	7.17493167473027	4.03368131787692e-11	1.34434749985622e-09	14.9666554859071	up
ITGAV	0.770792799075738	7.42503575866771	7.17386182295535	4.05671530156657e-11	1.34897230490693e-09	14.6495171421549	stable
ANP32A	-0.299776	6.58285555232279	-7.17277	4.0804130225587e-11	1.35379649178631e-09	14.6239705834228	stable
PEG10	-1.38174	5.26796837536713	-7.16535	4.24463547803355e-11	1.40511742082949e-09	14.5875543956059	down
CEP68	0.650192976087947	5.61739928828179	7.16422824015122	4.27007400874489e-11	1.41036906329195e-09	14.5904033631556	stable
SNED1	0.855860337316074	6.62864455938091	7.16105827483415	4.34267830263852e-11	1.43114080707311e-09	14.5536959737592	stable
DLG2	1.95383565637292	3.49000333067927	7.15503627366539	4.4839835855795e-11	1.47440987051722e-09	14.8468426156882	up
TRANK1	0.639563267109737	6.23049270315621	7.14946911401571	4.6186559613289e-11	1.51531004379368e-09	14.4911177926508	stable
UBE2Q1	-0.259617	6.4634135691818	-7.14526	4.72321397851495e-11	1.54617033594453e-09	14.4748826662883	stable
HSPB3	2.45076180407449	0.69742777086109	7.13367524210979	5.02287193750431e-11	1.64061921311255e-09	14.4817779988889	up
SARS1	-0.389236	7.02660077054539	-7.12807	5.174697375092e-11	1.68647050956815e-09	14.4114484333227	stable
METTL8	0.42607131471512	3.95909656392095	7.12180541426064	5.34950051303674e-11	1.73959143614888e-09	14.5420067957482	stable
GRAMD2B	0.776257455528555	5.09699015807854	7.12122074970433	5.36612074645442e-11	1.74115252678458e-09	14.4126	stable
LRRK1	0.551418918658853	5.45458662962921	7.11733216696188	5.47796767583145e-11	1.77353718313567e-09	14.3511216129914	stable
EPB41L5	-0.88905	5.37428212181626	-7.11322	5.59867392835698e-11	1.80864179032076e-09	14.3091813032168	stable
CDH2	2.85411683016479	2.12124515453257	7.10831905349055	5.74615060117908e-11	1.85222198043696e-09	14.5639586552955	up
STARD3NL	-0.479021	5.45668421159541	-7.10671	5.79546052267578e-11	1.86403775020823e-09	14.2710912000985	stable
CS	-0.318003	6.92737210907711	-7.10562	5.82883685937354e-11	1.87068836112052e-09	14.2889524410403	stable
LRRN4	-2.00141	2.35929338210184	-7.10238	5.93005798588862e-11	1.89903661282881e-09	14.5443324626586	down
NUMBL	0.8015102093454	5.02185221582418	7.10086216783213	5.97780816064762e-11	1.9101755317679e-09	14.3147731901629	stable
CARHSP1	-0.58296	6.0187951095745	-7.09769	6.07902146139017e-11	1.9383130984359e-09	14.2191346936646	stable
TSPAN2	1.16892531797751	3.92594662231179	7.09607659757297	6.13131716283893e-11	1.94805659134494e-09	14.4642736595577	up
ANGPTL2	0.995729007997541	6.35580682566398	7.0959316252116	6.13602782149244e-11	1.94805659134494e-09	14.2160892743058	stable
PPP1R12B	1.02538108384534	7.69361340333502	7.08696738182665	6.43436467079477e-11	2.03837905302103e-09	14.2070590856748	up
TMEM200C	2.05674072044944	0.148421170331302	7.08599653290002	6.46752348770867e-11	2.04448687762739e-09	14.1428688480908	up
CRISPLD1	1.68592433868846	2.95807610300814	7.08288662361885	6.5748820791598e-11	2.07113380479564e-09	14.4913506872764	up
OCLN	-1.32895	3.43550760989571	-7.08274	6.57993768681256e-11	2.07113380479564e-09	14.3315237603452	down
PRRT2	1.37761	1.93814236400217	7.08224456745616	6.59726520923547e-11	2.07216020889654e-09	14.4803	up
KCNS1	-2.03898	-0.760913	-7.08103	6.6397453346321e-11	2.0810657132865e-09	14.2965805894284	down
PLA2R1	0.705972471825662	4.6065519667419	7.07929001293358	6.7012404900521e-11	2.09588054477617e-09	14.2508638979623	stable
FKBP1B	-0.784912	1.77333689071675	-7.07639	6.80469837961886e-11	2.12372906419842e-09	14.462084177154	stable
NIPAL2	0.446740400871316	5.54536396601198	7.06723246138041	7.14262234979234e-11	2.22448139185604e-09	14.0803370733164	stable
PPP1R11	-0.299911	6.01472035690196	-7.06608	7.18616761577402e-11	2.23332141662378e-09	14.0515358900041	stable
SH3GL2	-2.17624	-0.248414	-7.06327	7.29379122955021e-11	2.26199660215798e-09	14.2933438163519	down
COPS8	0.360109501053884	5.82711188716284	7.06260231517561	7.31964676608196e-11	2.2652461451923e-09	14.0398765996247	stable
IL17RB	-1.18569	2.57386616466943	-7.05214	7.7358034562721e-11	2.38901720575145e-09	14.2814207450936	down
TASP1	0.575694442982216	3.84796669281424	7.04867357795996	7.87874716880363e-11	2.42807164317252e-09	14.1880164520793	stable
RNF135	-0.416136	4.86506728905266	-7.0458	7.99931904541646e-11	2.45527334743112e-09	13.9900661379653	stable
TIPARP	1.13851092358719	6.76209347066044	7.04577378879173	8.00034761229339e-11	2.45527334743112e-09	13.9570219531586	up
KCNE3	-0.780975	4.33995561323531	-7.04171	8.17368108189584e-11	2.50317864403219e-09	14.0136730670908	stable
SLFNL1	-1.47264	-0.138149	-7.04133	8.19042907082693e-11	2.50317864403219e-09	14.1790841283635	down
SEC31A	0.333990167997348	7.73242341746209	7.03989392418786	8.2526372412111e-11	2.51696892754204e-09	13.9750274503702	stable
MPP2	1.23053204092893	2.06460634422219	7.03630450622969	8.41049810991536e-11	2.5559249049296e-09	14.2550150724972	up
TKT	-0.687348	7.56660313828752	-7.0362	8.41506740133635e-11	2.5559249049296e-09	13.9686412080077	stable
RRAGD	-0.706309	4.74543450417477	-7.0313	8.6355314168925e-11	2.61748998564287e-09	13.9207254838467	stable
FAM110A	-0.686814	3.25848392559084	-7.03033	8.68002266402103e-11	2.62557317995264e-09	14.1045425900619	stable
SELENBP1	-0.938457	7.04272707023203	-7.02445	8.95347133998309e-11	2.70273742437072e-09	13.8873975452459	stable
TAOK3	-0.414423	5.81900784172783	-7.02308	9.01845907554282e-11	2.71678774318653e-09	13.8294203621599	stable
ESRRA	-0.397694	5.1128400786926	-7.01952	9.18904309675515e-11	2.76252640527143e-09	13.8363306690484	stable
RIDA	-0.573925	3.23466364378133	-7.01779	9.27332768632751e-11	2.78218717204258e-09	14.0518384549324	stable
NSDHL	-0.551951	4.00937851171654	-7.01688	9.31806685350582e-11	2.78992769957305e-09	13.9361383642189	stable
SNX30	-0.950553	6.17749727674231	-7.01615	9.3537349775256e-11	2.79492636823387e-09	13.807801053709	stable
MVD	-0.874109	5.00509037259756	-7.01424	9.44836905445879e-11	2.81748835103709e-09	13.8096057865758	stable
CPXM2	1.95267874035075	5.30601639641368	7.01242404923709	9.5394314457826e-11	2.83889625510755e-09	13.908413021808	up
PDLIM4	2.34346487248717	3.63227259103291	7.01073948559076	9.62449819012435e-11	2.85843715400649e-09	14.1112707569009	up
COX17	-0.445668	4.38644948780829	-7.00894	9.71644897358935e-11	2.87993983561257e-09	13.8499773456355	stable
ABCC9	0.953794103880337	5.74041049088323	7.00191156025969	1.00826960325586e-10	2.98249388063496e-09	13.7493943793483	stable
ZNF711	1.06381686364208	2.66638035596138	6.99788935205278	1.02985459737354e-10	3.02833530135322e-09	14.0592700830011	up
ITSN1	0.578006921933992	6.03096148406692	6.99784194199521	1.03011172462304e-10	3.02833530135322e-09	13.7032372139817	stable
HTATIP2	-0.451691	5.17624111644007	-6.99772	1.03079207817322e-10	3.02833530135322e-09	13.7192840267212	stable
FMO5	-1.62787	4.53028259989098	-6.9975	1.03198989972121e-10	3.02833530135322e-09	13.7560537575295	down
FBLIM1	0.772205319445589	6.45039494541591	6.99607361455214	1.03974764324854e-10	3.04503430073445e-09	13.6935647997668	stable
RUNX2	0.926114296229281	3.95896624485479	6.99231510106271	1.06052522298878e-10	3.09972163885868e-09	13.9050164601548	stable
RAD1	-0.436602	4.70608970825628	-6.98116	1.12465580762147e-10	3.28065439644986e-09	13.6718965820004	stable
RAB3D	-0.64209	4.90440201519377	-6.97602	1.15544947073277e-10	3.36381939789812e-09	13.6211229746846	stable
CDKN2A	1.44607272691759	1.47459990341261	6.97528981924254	1.15989925455894e-10	3.37011359347294e-09	13.9035639694226	up
ANKRD36C	1.02390021564176	2.62449353111471	6.97311745280313	1.17322327074744e-10	3.39990210469099e-09	13.9340449799463	up
TALDO1	-0.560951	6.5431425573532	-6.9727	1.17582567322703e-10	3.39990210469099e-09	13.5872709227792	stable
MSMO1	-1.26883	5.61545554927684	-6.97249	1.17707560477388e-10	3.39990210469099e-09	13.5797880493518	down
COL5A1	1.31137395211237	8.01569925795509	6.95757407549867	1.2730708952872e-10	3.6699818705432e-09	13.547816323672	up
DOK5	2.13041045261357	1.13220136734202	6.95267376922815	1.3062563716769e-10	3.75829347874462e-09	13.6960832760811	up
COL8A1	1.08587688857468	7.54361349321784	6.94222609322615	1.3798889020474e-10	3.9564761945109e-09	13.448979249097	up
PLA2G1B	-2.8092	1.38568161208484	-6.94214	1.38050964902492e-10	3.9564761945109e-09	13.7754214775316	down
TRO	0.976716847057057	3.78318839494134	6.93799911610645	1.41083127207391e-10	4.03017300338111e-09	13.6507387106824	stable
TTBK2	0.486998196883853	5.48046290018485	6.93788231688493	1.41169592678342e-10	4.03017300338111e-09	13.4179743922452	stable
ZDHHC12	-0.635357	4.01795930043658	-6.93163	1.45875167813285e-10	4.15645473318665e-09	13.4924392497191	stable
SYT15	-1.27981	0.395413622436586	-6.92707	1.49405087478318e-10	4.24787264676546e-09	13.6662213440531	down
ENAH	0.772448507213798	7.21117432265896	6.92649839737597	1.49853071369355e-10	4.24787264676546e-09	13.3571044503051	stable
MLPH	-1.45328	6.38215574666514	-6.92638	1.49948664470711e-10	4.24787264676546e-09	13.3629291182477	down
MLX	-0.440861	6.07942779023523	-6.92152	1.53814740248172e-10	4.34903059231444e-09	13.3073305769971	stable
DIO2	3.82734724639773	3.77256974400289	6.91644496478667	1.57959013504268e-10	4.45765177764630e-09	13.654169750207	up
FBXW4	-0.488034	5.81835143389012	-6.91561	1.58650490460018e-10	4.4608086984304e-09	13.2741073171819	stable
FKBP14	0.724641209738938	4.92552154311114	6.91557976984855	1.58676516053053e-10	4.4608086984304e-09	13.3670404612019	stable
DIPK1A	1.03153222463799	3.68900531901541	6.91395372801406	1.6003370597886e-10	4.4903933767135e-09	13.5487079171071	up
SLC39A4	-0.7344	2.88279341108563	-6.91227	1.61447787775736e-10	4.51717293568596e-09	13.5470518104848	stable
CNN1	1.64777967833881	6.28760790742231	6.91209235590315	1.61601394142047e-10	4.51717293568596e-09	13.2853102517057	up
PODNL1	1.67215105633131	2.57720831506003	6.90971061421855	1.63629485615495e-10	4.56224704308241e-09	13.6201493192069	up
PKP2	2.18084946908422	3.59294035663482	6.90947284657505	1.63833323317534e-10	4.56224704308241e-09	13.5953824528953	up
RAD23A	-0.387939	6.42797775245211	-6.9054	1.67362045023566e-10	4.6517175193248e-09	13.2328688159929	stable
PLIN5	-1.46326	2.76722034769247	-6.90386	1.68716639855793e-10	4.68053638741184e-09	13.4936892239187	down
ARHGEF2	-0.574193	6.94061635988766	-6.9013	1.70995370894762e-10	4.73483610648636e-09	13.2382452090174	stable
FANCE	-0.530186	2.8442489439111	-6.89589	1.75903049457825e-10	4.86159065959328e-09	13.4784423366964	stable
ASPG	-2.23807	0.230622323857426	-6.89542	1.76337138474493e-10	4.86446139862876e-09	13.5130238433583	down
TMEM243	-0.668317	5.0195550663275	-6.89186	1.79651601894627e-10	4.94663130375653e-09	13.1809187588489	stable
MYOM3	1.9988411328594	0.217302181171216	6.89097906051082	1.80480751224647e-10	4.96019019830275e-09	13.2338616677047	up
FBXL18	-0.494669	3.49061272545655	-6.88868	1.82662079737297e-10	5.0107916137991e-09	13.3542744317359	stable
SHOX2	2.40608351574552	-0.514529	6.88547307906242	1.85752168717875e-10	5.08608772747771e-09	13.1025606640274	up
KLHL13	2.0613898516005	2.78291232084571	6.87614216082008	1.9503487787094e-10	5.33035025216477e-09	13.451485532727	up
SP5	-1.41557	-0.883401	-6.87356	1.97683541988221e-10	5.39273380931201e-09	13.2172142622715	down
KCND1	0.870115374719812	2.59915564100898	6.87260260117727	1.98674729035892e-10	5.40975496012519e-09	13.4254947949085	stable
SLC16A2	0.725289329886903	5.22188898925508	6.87060576573266	2.00757652385441e-10	5.45638556695560e-09	13.1022688992145	stable
CSF3R	-1.63107	6.9518761112779	-6.86969	2.01722320173172e-10	5.47250736366667e-09	13.1006415110808	down
AFAP1	0.680783827173169	6.06129471976553	6.86465185495852	2.0709709137931e-10	5.60799127409672e-09	13.0211702354027	stable
TM7SF2	-0.926599	3.41512878851832	-6.86342	2.08432665644993e-10	5.63380109654384e-09	13.2180156119739	stable
RNF185	-0.239951	5.56179004555447	-6.85494	2.17869710994789e-10	5.87809288033743e-09	12.9684679965256	stable
AGTPBP1	-0.561471	5.21755418197547	-6.85393	2.19013925598972e-10	5.89816112979608e-09	12.9785679158169	stable
KIAA0825	0.981269464523695	1.80233918250779	6.84585830626828	2.28432531580255e-10	6.14058325311812e-09	13.2935640734251	stable
CA4	-2.86053	3.93632740179388	-6.84513	2.29295974847649e-10	6.15256649450039e-09	13.0492834036127	down
STX11	-1.03293	4.18177685922347	-6.84443	2.30144402178577e-10	6.16410397907748e-09	13.0178825650793	down
ITGA9	0.950377539515979	6.30751557425932	6.8431346846654	2.31699424650355e-10	6.19449042563409e-09	12.9129186601554	stable
FUT8	0.663583471817967	4.96447807642866	6.82885365553934	2.49598915981642e-10	6.66094498428544e-09	12.9145124714282	stable
MEX3A	1.59551118922529	1.65758313184533	6.82849598090048	2.50064309594096e-10	6.66129718739715e-09	13.1835022103404	up
SUMO3	-0.336437	6.56832843015858	-6.82199	2.58679950493578e-10	6.87525665471651e-09	12.810324136042	stable
GPX3	-1.3432	9.93367210218923	-6.82173	2.59029763313262e-10	6.87525665471651e-09	13.007042787851	down
CLCN4	-0.823834	3.40564056793816	-6.81998	2.61400158254967e-10	6.92569376124807e-09	13.0086024185602	stable
SLCO5A1	2.25157	0.115114309773358	6.81024332375783	2.74986439636821e-10	7.27257673660684e-09	12.7997	up
PCNX2	0.721204023809701	4.04759661996972	6.80832161473207	2.77748869007375e-10	7.33247059022875e-09	12.9380895873415	stable
ESYT2	0.55354080972756	7.56550733398956	6.79955370455201	2.90704214622998e-10	7.66075811379496e-09	12.7271741797543	stable
COMMD9	-0.552384	4.84615069320729	-6.79754	2.9376093263405e-10	7.71760298634715e-09	12.7135112502905	stable
TMEM41A	-0.459922	4.61153829701246	-6.79744	2.93909121942893e-10	7.71760298634715e-09	12.7383160082018	stable
ABCB4	2.00719361315373	-0.203965	6.79391940306929	2.99342301261913e-10	7.84628370087053e-09	12.700446136641	up
SMIM43	2.11713749864004	-0.707378	6.78999	3.05518659642502e-10	7.99395270904743e-09	12.6263758539104	up
SQOR	-0.642064	5.31163227827015	-6.78717	3.10019517039895e-10	8.09733600268562e-09	12.6282651649274	stable
RANGRF	-0.415377	4.29873769317698	-6.78672	3.10742090746167e-10	8.10184378545449e-09	12.7233024626657	stable
EFNA1	-0.901408	6.12169732104551	-6.78382	3.15465437019651e-10	8.21046175395138e-09	12.6121605157676	stable
ACVR1	0.399156078158301	5.56624492802723	6.78100756848547	3.2010475984221e-10	8.31651361064479e-09	12.6051791648071	stable
FOXA2	-1.4535	3.1141784673903	-6.77912	3.23255590619938e-10	8.38358821377168e-09	12.810856424302	down
LMNA	0.90481564427748	8.37910658972209	6.77336046613454	3.33064961814901e-10	8.62281186730282e-09	12.6306526521731	stable
WDPCP	0.645521040312814	3.24929324402445	6.76748966467302	3.43364842223739e-10	8.8738727908735e-09	12.8332816745858	stable
SHC4	1.92070345293142	0.265763023161085	6.76474674271344	3.48284214774626e-10	8.98193074300713e-09	12.6635428737835	up
ZNF516	0.481713371062712	5.06661406838183	6.76448045337122	3.48765486728673e-10	8.98193074300713e-09	12.5648134609916	stable
MYL12A	-0.479258	8.60401082787657	-6.76368	3.50218172422944e-10	9.00360191616473e-09	12.6244264606036	stable
FRMD5	2.01251149897579	-0.140105	6.76303937399992	3.51381396473777e-10	9.01776890497422e-09	12.5587998107896	up
RHOBTB2	-1.30761	6.83036362083076	-6.76148	3.54235002266089e-10	9.07519272762044e-09	12.5359782801818	down
TENM1	0.938908300678832	3.41131444675336	6.76112859398466	3.5487980368669e-10	9.07592775713303e-09	12.7972202215135	stable
RHOF	-0.775219	4.08148017097442	-6.75625	3.63966434316755e-10	9.29218291840574e-09	12.5849709540295	stable
ALAS1	-0.551779	5.65653344847196	-6.75527	3.65827579450283e-10	9.32353991848116e-09	12.4565781416407	stable
NLGN3	1.18061355219648	1.79573302062121	6.74856297700658	3.78757589998373e-10	9.63640424570990e-09	12.8076413159109	up
RPH3AL	-0.840655	3.86784564669901	-6.74449	3.86827048389912e-10	9.8247400859169e-09	12.5525816076672	stable
BBS9	0.550610040520373	4.30938755870955	6.74001086973487	3.95908348025493e-10	1.00380824006257e-08	12.5429420188922	stable
TNFRSF18	1.56643110034035	1.40761	6.73874645758874	3.98508238408177e-10	1.00866406529052e-08	12.7199807528023	up
NUDT4	0.786641360288204	5.81591785934399	6.73749954144033	4.01088648845982e-10	1.01345401134651e-08	12.3826396831797	stable
SACM1L	-0.44746	5.9678070678287	-6.73539	4.05485455257249e-10	1.02280928791002e-08	12.354575874816	stable
CNOT8	-0.485719	6.51935601175622	-6.73221	4.1221741685369e-10	1.03801278079858e-08	12.354099358388	stable
TMEM117	0.777087192523428	2.39017606452475	6.72089972991111	4.37052587746619e-10	1.09867263994803e-08	12.6722363829355	stable
MLYCD	-0.420482	3.7639185090574	-6.72024	4.38546328384669e-10	1.10054956787642e-08	12.4609078258799	stable
RNPEPL1	-0.473189	6.41825683401836	-6.71679	4.46432114508079e-10	1.11838105321535e-08	12.2718375520604	stable
DENND2B	0.460017655650681	6.51911003604901	6.71647242720922	4.47170212710504e-10	1.11838105321535e-08	12.2633886248691	stable
HOXD1	-1.39788	0.241911032489711	-6.71565	4.49074867117472e-10	1.12124099449279e-08	12.6106508015951	down
AGPAT2	-0.845431	5.6288807740037	-6.71478	4.51093441767135e-10	1.12437520992752e-08	12.2531285319883	stable
ELOVL4	1.31988404650281	0.397791018363563	6.71350186289043	4.5408795524056e-10	1.12992730889336e-08	12.4780674685237	up
SLC22A3	-1.17994	4.24114600225825	-6.71126	4.59367542895784e-10	1.14113714576691e-08	12.3254620453029	down
C1orf115	-0.72222	5.57475920952909	-6.70867	4.65570137233867e-10	1.15459826457779e-08	12.2230410185279	stable
HMGCR	-0.70924	5.5888051954346	-6.70497	4.7454471199462e-10	1.17487700040214e-08	12.2038255829523	stable
FLNC	1.85550238388337	5.88487578910376	6.70339666679958	4.78420386714177e-10	1.18060080306348e-08	12.2578551818405	up
HSD17B4	-0.514761	7.34832748384833	-6.70338	4.78459493197268e-10	1.18060080306348e-08	12.2492965589066	stable
VTI1B	-0.25848	6.34251611093561	-6.70042	4.85821129227576e-10	1.19486159898951e-08	12.1824263328094	stable
IL11	2.98697237004355	-0.454544	6.7004075980449	4.85861175612461e-10	1.19486159898951e-08	12.2326608740785	up
NIPSNAP3B	0.830979350702066	2.71934304916681	6.69876774374058	4.89991692956521e-10	1.20301127149042e-08	12.5440093297212	stable
TOR1AIP2	-0.445022	5.78642	-6.69323	5.04192260888122e-10	1.23581633862611e-08	12.1398318957442	stable
IGFBP4	1.1298822109864	9.74115961813068	6.6918315189578	5.07849371043019e-10	1.24271247256391e-08	12.2902814519881	up
FN1	1.10315395797274	11.9059665121119	6.68932557147936	5.14457676407759e-10	1.25679536171852e-08	12.3819654191688	up
VASH2	1.61502498183572	2.47035888943622	6.68470770027218	5.26858135405756e-10	1.2849581444805e-08	12.4990218502075	up
FREM1	1.27415019930231	4.34238908474289	6.68162656583705	5.35295466587788e-10	1.30337810219913e-08	12.2984726072691	up
SFTPA2	-2.69683	11.229693244441	-6.68119	5.36504235643202e-10	1.30416565928383e-08	12.3771331209748	down
PEF1	-0.375656	6.09073215863208	-6.68044	5.38586135812872e-10	1.30519929535915e-08	12.0763467546157	stable
KLRG2	-2.17882	-0.63807	-6.68009	5.39565571025637e-10	1.30519929535915e-08	12.3741946083887	down
PMEPA1	0.778099350801267	6.20294383024154	6.68007753328237	5.39587516715579e-10	1.30519929535915e-08	12.0790819713874	stable
MOXD1	1.32898029148545	6.79124118713352	6.67773	5.4615565460077e-10	1.31892113900392e-08	12.0763436151479	up
BDKRB2	2.5801588986533	3.6996559422561	6.67622512028159	5.50409489737303e-10	1.32701836224553e-08	12.4341163118971	up
COMT	-0.40714	6.19397452039191	-6.67428	5.5594288692242e-10	1.33816906327683e-08	12.0484399468707	stable
CUBN	1.01124117046453	3.0790089022674	6.67193335086987	5.62717876594682e-10	1.35226705385257e-08	12.3898683766186	up
SLC35D1	0.411462038872351	4.47835192570068	6.66337855073491	5.88067649406516e-10	1.41088347612498e-08	12.1235770865321	stable
PNMA1	0.479713725071911	5.29827028819704	6.66199449962705	5.92273412349641e-10	1.4186633556622e-08	12.0229814868948	stable
LEF1	0.965979641029206	3.97880256542443	6.65916685793119	6.00958286022086e-10	1.4371293037973e-08	12.2170030522839	stable
GASK1A	1.36413106717746	3.40245921114366	6.65811578103209	6.04218501720176e-10	1.44258391391247e-08	12.3086977055393	up
ADI1	-0.35234	6.44205823103883	-6.65614	6.10395689056441e-10	1.45497393130913e-08	11.9640902047076	stable
BATF2	-1.14455	2.79164425602468	-6.65459	6.15274438672244e-10	1.46313759803711e-08	12.2445581378326	down
CRABP2	2.89959026272605	2.68145232705881	6.65442445063734	6.15807012954319e-10	1.46313759803711e-08	12.3458649277039	up
PARD6G	0.740962663130052	3.40399549220482	6.65113116990931	6.26330725527868e-10	1.48574523635282e-08	12.2415040918611	stable
BAAT	3.19125260969576	0.436202223904769	6.64976179107335	6.3075861364416e-10	1.49384326970934e-08	12.0542313675299	up
BLVRA	-0.44469	5.6385513422023	-6.64937	6.3202766404495e-10	1.49444615072972e-08	11.9201145625428	stable
NLGN2	0.77780660527708	5.66747607810855	6.64904329864863	6.33094192496559e-10	1.49456899834404e-08	11.9414558498732	stable
TP53INP1	0.930768742613633	6.47966000528929	6.64679959634552	6.40442754993781e-10	1.50913158609179e-08	11.9136059731527	stable
MACROD2	-1.35542	4.00142567261862	-6.64654	6.4131177305917e-10	1.50913158609179e-08	12.0228312838098	down
GLI1	1.91022460978677	2.68740887403566	6.64486999532843	6.46829802969737e-10	1.51968896771088e-08	12.3002713682747	up
PNKD	-0.689242	5.82648551988642	-6.64452	6.4799301078873e-10	1.51999761814153e-08	11.896	stable
COMP	3.23798236295479	4.6426649708296	6.64283073570987	6.53648095574167e-10	1.53082513448379e-08	12.2218888246729	up
HSPA12A	0.74896981839839	4.24468767355823	6.63705083162965	6.73360751201479e-10	1.57257343421648e-08	12.0476404604557	stable
ASIC1	1.80320986919541	1.87397716237805	6.63667752663202	6.74653890212087e-10	1.57257343421648e-08	12.2504756553922	up
RAB1B	-0.340049	7.35048466529545	-6.63667	6.74676811095523e-10	1.57257343421648e-08	11.9088543790762	stable
ACTN1	0.658428914708358	7.96413020641426	6.63592205474013	6.77278362900767e-10	1.57614337502231e-08	11.9177071623907	stable
CRACD	1.80904336554648	2.4780619717513	6.63210692831605	6.90686490830805e-10	1.60481115085624e-08	12.2402095288724	up
ADCY2	2.10779610589981	1.55513142652527	6.63031013181714	6.97091600118861e-10	1.61714273407102e-08	12.190706359431	up
SMIM29	-0.524026	4.09824	-6.62434	7.18799676723432e-10	1.66488019462467e-08	11.9251002524172	stable
NHS	1.2445410058966	3.36806884787818	6.6231565452113	7.23178161115633e-10	1.67239207086254e-08	12.1297775630844	up
ITGA2	1.23245559288998	6.24248989613711	6.61926576833603	7.37768133101394e-10	1.70345805152298e-08	11.7854917148007	up
ELK3	0.576600318930091	6.81860982276265	6.61593577884686	7.50485419505341e-10	1.73010965801771e-08	11.7637353037226	stable
LYPD3	1.35184680696776	1.34187992555674	6.61508756956187	7.53759131847142e-10	1.73494152675629e-08	12.1232778174801	up
DOK3	-1.02982	4.72032265403609	-6.61412	7.5749510514943e-10	1.74082065428335e-08	11.7920241854756	down
IL17RA	-0.550085	6.01729403842653	-6.61061	7.71273099938511e-10	1.76972336996794e-08	11.7272470020486	stable
LRRN1	1.59638451217537	2.94171620113956	6.60844896270861	7.79872216064169e-10	1.78667147975759e-08	12.1058103505918	up
RXFP1	-2.00861	2.37058927780579	-6.6072	7.84900134529656e-10	1.79539811828515e-08	12.032377170265	down
EIF4EBP2	-0.323658	7.50275590699842	-6.59968	8.15754897842674e-10	1.86308300777061e-08	11.7309647407366	stable
UBE2H	0.330091955705457	7.31622416152463	6.59735371894838	8.25520482379256e-10	1.88091937575518e-08	11.6966231434407	stable
ADGRF4	2.52339118672214	-0.505198	6.59668636445329	8.28348584373240e-10	1.88091937575518e-08	11.7445125196273	up
HAGH	-0.44131	5.21397092019764	-6.59664	8.28566407320761e-10	1.88091937575518e-08	11.6720835784895	stable
SEPTIN8	0.498089507129905	6.43838546517412	6.59661019812674	8.28671967188318e-10	1.88091937575518e-08	11.6560400936678	stable
RHOB	1.05162306239202	9.31879330767944	6.59493795202824	8.35803342877665e-10	1.89418754522014e-08	11.7808844913722	up
ACOT4	-0.801269	1.71641500246242	-6.59373	8.41007631866248e-10	1.90305428955787e-08	12.0442498312203	stable
CMPK2	-0.950557	3.81493214310406	-6.59255	8.46102965712595e-10	1.91164766685771e-08	11.7911257356573	stable
IBA57	-0.73819	3.70897539864873	-6.59004	8.57048705309834e-10	1.93341263061549e-08	11.8048147411376	stable
PTHLH	2.0536795780892	0.495839763648792	6.58957500364214	8.59084496083377e-10	1.93504185195783e-08	11.8466504099012	up
TNN	3.03021097723818	1.35285572591893	6.58822263611202	8.65055488109894e-10	1.94551639623616e-08	11.923787861415	up
CACNA1G	2.13440800024785	1.10529416200906	6.58033986549621	9.00682617427775e-10	2.0225542130074e-08	11.8929982491859	up
TXNRD2	-0.55455	4.59961029731171	-6.57943	9.04865703993205e-10	2.02885489886209e-08	11.6342876067537	stable
MGP	0.991855021501662	9.77905725272981	6.5727447334629	9.36376398280949e-10	2.09631621931256e-08	11.6982964741945	stable
LACTB2	-0.502859	3.59995909391464	-6.57164	9.41685287018139e-10	2.10500242231627e-08	11.7380558449988	stable
GARNL3	0.759099005190312	3.14732604330516	6.57064761898648	9.46475170461651e-10	2.11250389940463e-08	11.8660682964696	stable
MRPS15	-0.452514	5.35357444577872	-6.56863	9.56268260490858e-10	2.13113279051298e-08	11.5239083402085	stable
FRZB	1.38988759594427	4.70727785844471	6.56721352889521	9.63244530884298e-10	2.14343733904178e-08	11.6798408587479	up
SREBF1	-0.680453	6.16463125033432	-6.56326	9.82896818071835e-10	2.18386923484407e-08	11.4943003819302	stable
SPRY1	1.04722055230653	7.0286363199073	6.56200442321257	9.89242174475811e-10	2.19465760123542e-08	11.4971448404699	up
TPRN	-0.69331	3.52825149857546	-6.56053	9.96747492861314e-10	2.2079830552391e-08	11.682911137003	stable
KLHDC8A	1.9452700158192	-1.02683	6.55758437923263	1.01184320351728e-09	2.238057392044e-08	11.5219006294778	up
DNM1	1.33916508967696	4.36886344527544	6.55652755090451	1.01732203082091e-09	2.24491062744699e-08	11.6731811969251	up
MVB12B	-0.613059	5.08741147134534	-6.5564	1.01798947738415e-09	2.24491062744699e-08	11.4777268059988	stable
BCL2L2	-0.363678	6.40860807383121	-6.55571	1.0215679326912e-09	2.24943456150585e-08	11.4587400237106	stable
FGF1	1.73985132698276	2.62634750980771	6.55427598639892	1.0290923159128e-09	2.26262073219574e-08	11.8549707695698	up
SLC6A8	0.827011328802206	4.19605368551313	6.55198417774086	1.04121080011349e-09	2.28585339738776e-08	11.6351953557751	stable
DBN1	0.712961648129889	6.02313175014656	6.55004805920372	1.05155799893073e-09	2.30513405985842e-08	11.427705600097	stable
RNF182	-1.22855	2.19514537044525	-6.54963	1.05381530265963e-09	2.30664981032378e-08	11.7836504199574	down
CSRNP3	1.65174716318114	2.27849596822523	6.54014838009829	1.10606949408635e-09	2.41743467617003e-08	11.7900708627016	up
MYRF	-2.18177	4.38539789668314	-6.53607	1.12935498719596e-09	2.46467086168647e-08	11.4346455538379	down
CAPN6	2.43267229085103	0.415687579081248	6.53566612352677	1.13165748778326e-09	2.4660423746354e-08	11.5533474022695	up
RNF128	-1.36976	2.77497317698585	-6.5347	1.13724497799158e-09	2.47455772094445e-08	11.6410160760167	down
NKAPL	-0.871892	-0.00991312	-6.53435	1.13930813811236e-09	2.47539058739427e-08	11.6963289548072	stable
TOR4A	-0.659002	4.63659022341283	-6.52671	1.18456622575371e-09	2.56993300023238e-08	11.3677078079192	stable
SFTPA1	-2.76141	10.8838015779264	-6.52262	1.20949402026529e-09	2.62015535478354e-08	11.574886394659	down
RAB5B	-0.313308	7.6296990279633	-6.51312	1.26949742283822e-09	2.74610374975474e-08	11.3050654842993	stable
COL12A1	1.18026795473874	7.29248153837062	6.51276524025239	1.27177757047046e-09	2.74678718699047e-08	11.2625285039872	up
LAMTOR3	-0.330698	5.30478742326576	-6.51249	1.27354263031328e-09	2.74678718699047e-08	11.2483079956885	stable
COL4A5	0.945884358225077	5.31733977929919	6.50987837759448	1.29061203855106e-09	2.77953303214849e-08	11.2848585760818	stable
SCAMP3	-0.359485	5.42335535942993	-6.50646	1.31326513523617e-09	2.82419105214072e-08	11.2111123024602	stable
ATP2A2	0.66354500031344	8.2987410558849	6.50485862745729	1.32401845384942e-09	2.84316557487694e-08	11.2808073458289	stable
GALNT16	1.32013012128348	3.79219235806169	6.4999234034924	1.3576924500875e-09	2.91123253016579e-08	11.4753154386318	up
FNDC4	1.53611450159962	3.25011830425129	6.49773239795996	1.37291123118767e-09	2.93958653293976e-08	11.5398019546494	up
DAPK2	-1.29581	4.84352870304791	-6.49694	1.37846802256887e-09	2.94720064447925e-08	11.1935383905479	down
AK1	-0.789346	3.44237325234108	-6.49106	1.42028461543115e-09	3.03220473477048e-08	11.3479178075764	stable
UBL4A	-0.37964	5.13974614459875	-6.4852	1.46322338125425e-09	3.11935508382872e-08	11.1203435491082	stable
CNTN3	2.01335130396028	2.07057447527638	6.48060330606881	1.49782760168391e-09	3.18851132953839e-08	11.4968064804161	up
RXRA	-0.359684	6.58542310670237	-6.4793	1.50777687083333e-09	3.20505931951599e-08	11.0845204119091	stable
RASGRF2	1.00861414894865	4.50768513334299	6.47539318149442	1.53799724530334e-09	3.26458752457688e-08	11.2276668515934	up
PLAAT3	-0.587145	5.38708940334311	-6.47472	1.54327118560697e-09	3.27106875326277e-08	11.0527576202873	stable
STXBP2	-0.758163	5.36738613754495	-6.47282	1.55822661219965e-09	3.29802244602199e-08	11.0442124292177	stable
HYAL1	-1.19851	5.09257968980454	-6.47068	1.5752771765582e-09	3.32932684187646e-08	11.0486640357188	down
PCDH19	2.05168804143613	0.801554432205191	6.46957396860407	1.5841181963899e-09	3.34321563768189e-08	11.3296413388528	up
PID1	-0.74649	5.13466752796449	-6.4608	1.65627026889383e-09	3.4904888885658e-08	10.9948619008402	stable
ZNF469	1.39492829302923	2.9471205828307	6.46048602805275	1.65888453081633e-09	3.49100400335077e-08	11.3748284142243	up
COL24A1	2.02513574394078	2.6805423457666	6.45995010769836	1.66340046667112e-09	3.49551387653812e-08	11.3954379876834	up
RRAD	1.29881767384974	4.97346933136025	6.45704391802741	1.6881011713092e-09	3.54236728697375e-08	11.0846937091125	up
BACE2	0.851288194846538	5.92915584232499	6.45490253554923	1.70653234224842e-09	3.57594991943975e-08	10.9621271715381	stable
HTRA3	1.23633650899466	6.01236357203714	6.44567857426753	1.78821604739189e-09	3.74179127757527e-08	10.9248890197772	up
SNX25	-0.950966	5.29398672613463	-6.43915	1.84835130878397e-09	3.86213661414136e-08	10.8800270195228	stable
DRP2	1.70756892902179	-1.22177	6.43751139970578	1.86374748285229e-09	3.88879095890894e-08	10.9481321415452	up
CLMN	0.929266622625538	5.53185205916826	6.43700073192853	1.86857322022624e-09	3.89334541826771e-08	10.9014077566943	stable
CTNNB1	0.345237111447319	8.77852013993975	6.43563907260564	1.88150093671122e-09	3.91474439247075e-08	10.9717289463394	stable
SSTR1	-1.64317	2.80497490124497	-6.4352	1.88572981355088e-09	3.91800929244259e-08	11.1383594978295	down
ADCY6	0.447064475782203	6.35954574697904	6.43413415305096	1.89589125990747e-09	3.93357382390098e-08	10.8449989296188	stable
CHDH	-0.80608	3.30734363454459	-6.42614	1.97417689847381e-09	4.08686249533538e-08	11.0456399210497	stable
MRPS18C	-0.345137	4.05603413638156	-6.42598	1.97580408932245e-09	4.08686249533538e-08	10.9524556790663	stable
KCNJ15	-1.05814	5.15772496312326	-6.42558	1.97977803631294e-09	4.08686249533538e-08	10.8190679425046	down
FAM43B	2.1646924024787	-0.0322851	6.42540634805402	1.98151046240384e-09	4.08686249533538e-08	10.985732740355	up
PIGS	-0.294923	5.73859116374509	-6.42519	1.98364448045944e-09	4.08686249533538e-08	10.7979708968672	stable
NMT1	-0.294118	6.64758531453692	-6.42482	1.98736483589469e-09	4.08880885440847e-08	10.8157929899492	stable
YARS1	-0.57083	6.11040886762541	-6.42334	2.00233511152669e-09	4.11386311407248e-08	10.793161677388	stable
ZBTB32	1.78392139396432	0.0682565767668632	6.42150213901868	2.02103247131627e-09	4.1464943363454e-08	10.9922725584139	up
PIGT	0.378738887912939	6.54530925879097	6.41856731498654	2.05125155561265e-09	4.20264070455216e-08	10.7723526158988	stable
BLTP3A	-0.450743	5.01512105150271	-6.41314	2.108364881896e-09	4.31365598266806e-08	10.7745300034888	stable
LGALSL	-0.677941	4.93224153313206	-6.41223	2.11804438814001e-09	4.32744963685027e-08	10.7704115515989	stable
OTULINL	-1.20705	5.51027614513731	-6.40712	2.17339554022571e-09	4.43438915554915e-08	10.7212645704181	down
SLC10A6	1.90316297396878	-0.244448	6.39966698685307	2.25680363202184e-09	4.59819838220107e-08	10.8594935109251	up
CD300LF	-1.22302	4.0466338805755	-6.39924	2.26164559185905e-09	4.60169906266238e-08	10.7926625458493	down
CHPF	0.632550618561043	6.2819550875849	6.39655718188279	2.29251443305539e-09	4.65807311908123e-08	10.6584428136772	stable
TMEM176B	0.760844511249509	6.50269567978072	6.3957672432178	2.30167378057447e-09	4.67024193686536e-08	10.656986027622	stable
MRC2	0.712747371653322	7.7821190318996	6.39211631457892	2.34447655666003e-09	4.75054802698197e-08	10.6925224621021	stable
DDX5	0.417902203308554	10.2687206962136	6.39168183867822	2.34962215650127e-09	4.75443461365662e-08	10.8360188244716	stable
PTGDS	1.26052504097522	5.06481566775989	6.38863949319081	2.38596619257911e-09	4.81946689734418e-08	10.7283670002837	up
STRADB	-0.415434	3.94211896518368	-6.38845	2.38830414436308e-09	4.81946689734418e-08	10.7819684083194	stable
SNX11	-0.367437	4.53939498087871	-6.38656	2.41110369209597e-09	4.85881921864101e-08	10.6892705253375	stable
GCHFR	-1.02546	4.34297199464457	-6.38138	2.47499688391712e-09	4.980762171719e-08	10.6666421449793	down
PON3	-1.06011	3.30409768224366	-6.38042	2.4869798995267e-09	4.99804923600653e-08	10.8134291157655	down
TTN	-1.59262	4.01853988786311	-6.37036	2.61630270599841e-09	5.25078408202487e-08	10.6513232524291	down
S100A8	-2.03152	6.39740994367131	-6.36936	2.62949113676055e-09	5.270072644302e-08	10.5721830588434	down
HPSE2	2.49415701799222	3.58964858567284	6.36858751938054	2.63974229191109e-09	5.28342985083456e-08	10.9125337391886	up
PRKG2	-1.49808	1.27059358151917	-6.36462	2.69305042613352e-09	5.38281218824599e-08	10.9351562752117	down
SLC35A4	-0.306984	6.31264468312929	-6.36204	2.72828229090849e-09	5.44136520631501e-08	10.492273895171	stable
PCNX4	0.383393267714584	5.84642497738616	6.36181414397551	2.7313287233943e-09	5.44136520631501e-08	10.4925851882757	stable
IMPA2	-0.606296	4.7895086219142	-6.36166	2.73342627973193e-09	5.44136520631501e-08	10.533354024839	stable
ESYT3	-1.45786	3.96549826476193	-6.3602	2.75359273213517e-09	5.47411262308814e-08	10.605285758554	down
SQSTM1	-0.397444	8.19476556321248	-6.35244	2.86328528359606e-09	5.68450882919859e-08	10.5444909588918	stable
PPP1R13B	-0.516653	5.57183328407285	-6.34989	2.90026745394151e-09	5.75018033163019e-08	10.4314083184908	stable
AIG1	0.370114985501624	4.82736994134441	6.34907439587461	2.91214208644727e-09	5.76596304777618e-08	10.5077400169958	stable
RNH1	-0.352338	7.22441955336651	-6.34682	2.94536519719466e-09	5.82391606978181e-08	10.4600976494987	stable
TCTN3	0.325660062018891	5.69173527567631	6.34458153890588	2.97867784655541e-09	5.88189053051043e-08	10.4107786125998	stable
MTTP	2.84422765190639	-0.0271258	6.3395039097908	3.05567561416937e-09	6.0258577606866e-08	10.5906457135506	up
HMCN2	1.77333952377125	4.78353109965819	6.33494457195081	3.12648096470599e-09	6.15724479827326e-08	10.5639986962668	up
SHTN1	-0.623271	5.32350976127859	-6.33433	3.13607146133058e-09	6.16788634136993e-08	10.3632326487495	stable
SERTM1	-2.76118	0.0195087725542636	-6.33287	3.15925237250452e-09	6.20519289324854e-08	10.7750795558196	down
SYNGR1	0.756323115044146	3.92465050427444	6.3297338653752	3.20938038732135e-09	6.29525732165524e-08	10.5709380658429	stable
LRRK2	-1.49675	7.24002992985538	-6.32736	3.24791833664745e-09	6.36237832674914e-08	10.3939801200323	down
TP53INP2	0.644114529499606	5.90049284621934	6.3266608568159	3.25928029970919e-09	6.3761564535214e-08	10.3220023686514	stable
SMOC2	1.6783687829202	5.47585086854426	6.32509624152026	3.28497925929435e-09	6.41585883904887e-08	10.4031719975335	up
NAGLU	-0.492503	5.23204055285831	-6.3249	3.28828553627174e-09	6.41585883904887e-08	10.3208990467444	stable
FUOM	-0.755963	2.90659398741114	-6.32061	3.35980232088872e-09	6.54672592447246e-08	10.5939282156259	stable
NLRP12	-1.22711	1.47789649626748	-6.31658	3.42840011322722e-09	6.67156698387717e-08	10.6997117439043	down
SLC4A7	0.924867221205638	5.06744464735412	6.31529644448992	3.45053814124894e-09	6.70578856975436e-08	10.3561520481716	stable
WLS	0.444933721834814	6.77316903900009	6.31421748187931	3.46926052392535e-09	6.73329074808226e-08	10.265702024439	stable
LRRC17	2.19203397016582	3.35814270704216	6.3137647167925	3.47714673831664e-09	6.73971692133453e-08	10.6565757487432	up
PARP12	-0.59399	5.80871676429254	-6.31304	3.48982840074664e-09	6.75540895813387e-08	10.247118335076	stable
CFAP69	1.44961977047335	3.58972145362694	6.31250165793577	3.49923992288973e-09	6.76473796641583e-08	10.5855627987364	up
GAB2	-0.613303	6.26598061308942	-6.31172	3.51291041470158e-09	6.78226517941926e-08	10.2492340488898	stable
CPLANE1	0.571180947601308	5.15194107677236	6.30101616062964	3.70658629819565e-09	7.14682235061781e-08	10.249	stable
CCDC171	0.817039063899056	2.08309211398809	6.30013259698154	3.72302886444052e-09	7.16914224863704e-08	10.6258359239121	stable
SYNPO2	1.44800765454727	7.44537487995861	6.29841513357866	3.75519536563807e-09	7.2216426803152e-08	10.205599887175	up
CX3CR1	-1.72688	1.80324107601712	-6.29756	3.77128041422742e-09	7.24121861595138e-08	10.5714139384724	down
FDFT1	-0.51886	6.42737266890351	-6.29735	3.77520595821781e-09	7.24121861595138e-08	10.1826831024478	stable
PRKCZ	-1.10303	5.08686366796366	-6.29512	3.81764686360179e-09	7.31310220386449e-08	10.1787549829904	down
FBXW7	0.445483554601556	5.17547341061182	6.29455320570851	3.82852772885423e-09	7.32442103555217e-08	10.2073739032006	stable
JAGN1	-0.380326	4.62652741447828	-6.29349	3.8488839136298e-09	7.35381438802602e-08	10.2218077636228	stable
IRX6	-1.67801	0.955942244989475	-6.29047	3.90764582363424e-09	7.45641588445026e-08	10.5837722769472	down
KCTD21	-0.458773	3.7872874370794	-6.29012	3.91436122428302e-09	7.45956729559032e-08	10.3204512805674	stable
APOLD1	1.52560512750462	7.40292141671827	6.28971461990648	3.9223963370023e-09	7.46522227911898e-08	10.1627730725407	up
SCG2	2.80866061162677	1.86575429060042	6.2850551098822	4.01492947216923e-09	7.63147432961612e-08	10.5318338769039	up
SMIM1	-1.0809	-0.129948	-6.28425	4.03103661792784e-09	7.6522165488009e-08	10.506465898269	down
MME	-1.52576	5.63255263440427	-6.28165	4.08382216079827e-09	7.74244327551085e-08	10.1123820200598	down
ELOVL3	-1.07287	-0.396444	-6.27937	4.13070143464414e-09	7.82125486294894e-08	10.4523553247884	down
EVC	0.745089106385819	5.52110092229329	6.27620087341127	4.19672146545013e-09	7.93605955167469e-08	10.1041035533013	stable
PLPPR4	2.08979819798963	3.80280146447111	6.27401315947548	4.24287199686428e-09	8.01304453664202e-08	10.4248423862788	up
PAPLN	0.778684914737604	5.78901528737527	6.27215524140282	4.28245711664262e-09	8.07744888415653e-08	10.0644316532317	stable
SPSB1	0.988395056763139	5.80030189090648	6.27035308962854	4.32120108714753e-09	8.13878699416907e-08	10.0636735315537	stable
NSG1	2.34329215698922	1.20476443313696	6.27012973428588	4.32602689324172e-09	8.13878699416907e-08	10.4229685332994	up
AHCTF1	0.530906883311958	5.93581685404417	6.2653464573594	4.43065596094225e-09	8.32499910212249e-08	10.0186944493079	stable
SLC29A2	-1.006	2.93255721236445	-6.26347	4.47242100729647e-09	8.39276864439291e-08	10.3007501809745	down
ASTN2	1.25792	2.01299813164786	6.2625594171498	4.49276302754202e-09	8.42021528736915e-08	10.4519996822134	up
ADCYAP1	3.69105195307961	1.74101	6.26185032389909	4.50870079312337e-09	8.43934833335455e-08	10.3547837472137	up
DIRAS3	1.3846588131786	2.1859612868753	6.26082360354533	4.53187622907995e-09	8.47196303687523e-08	10.4421365838086	up
WDR86	1.99721982824702	1.40547706292666	6.25442765671778	4.67890863707533e-09	8.73574184192099e-08	10.3879498788335	up
PSMA7	-0.352751	6.85511617727902	-6.25291	4.71448966594287e-09	8.79103129987397e-08	9.98092416953924	stable
ERICH2	-1.54281	0.716217908663887	-6.24872	4.81406484337926e-09	8.9653589390417e-08	10.3875	down
SNX27	-0.32869	5.47983	-6.24578	4.88515318749454e-09	9.08626156628561e-08	9.92505577738006	stable
HS3ST3A1	1.24613760535991	1.12971165805712	6.24347324246178	4.94170727254498e-09	9.17986000401766e-08	10.3388496935389	up
ALDH18A1	0.575078394072109	5.42636180140091	6.23525479496413	5.14834941745738e-09	9.55167950485701e-08	9.90001114499152	stable
CHRD	0.852198367545267	4.44150426919078	6.23383776465464	5.18482772754765e-09	9.59805540324722e-08	10.0308082765344	stable
POLR3B	-0.417855	3.61571036000461	-6.23378	5.18637709658868e-09	9.59805540324722e-08	10.0765102666808	stable
GLIS1	2.01968324156517	-0.990421	6.22831454497541	5.32945272114886e-09	9.84626783684368e-08	10.0196920361302	up
SFXN2	-0.613313	3.46341900161261	-6.22815	5.333868531533e-09	9.84626783684368e-08	10.0630344519837	stable
S1PR4	-0.829927	3.37285958911537	-6.22574	5.39822792242595e-09	9.95260269402462e-08	10.0601716386933	stable
IRX2	-1.32339	4.21365000998389	-6.22448	5.43211504429747e-09	9.99830271203421e-08	9.91025224727315	down
PLA2G4F	-2.31755	4.43847994154351	-6.22425	5.43849373837345e-09	9.99830271203421e-08	9.89218224317949	down
UBTD1	-0.57382	4.36599953321578	-6.22407	5.44337707898407e-09	9.99830271203421e-08	9.90887101719226	stable
ADAMTS6	1.27736020681181	3.12861995923968	6.22210151067125	5.4968847243711e-09	1.00786395875479e-07	10.1937319033555	up
WHRN	1.42660410079312	3.34031405811596	6.22195851652281	5.50079847151482e-09	1.00786395875479e-07	10.1789755565736	up
DERA	-0.308307	4.84598651944294	-6.22146	5.51436207152939e-09	1.00909400839378e-07	9.85129493791483	stable
SLC29A4	1.25793311958643	1.54351771446052	6.22103612675433	5.52611018806846e-09	1.00998919578705e-07	10.2527768386286	up
SYNGAP1	0.579886429596096	5.7132014446136	6.2200283545682	5.55389585089503e-09	1.0138096626956e-07	9.80786732661967	stable
DMD	0.937542655963549	5.37272	6.21896166375174	5.58345564154024e-09	1.01794412197437e-07	9.84905127588545	stable
WNT10A	2.81593347499059	0.691286756610006	6.21665827907159	5.64781499768986e-09	1.02823332354504e-07	10.1032436880827	up
SULT1A2	-1.16065	2.2998957724409	-6.21644	5.65385236624451e-09	1.02823332354504e-07	10.1517298189616	down
KLHL25	0.747033151202271	3.69120619627033	6.21597300301826	5.6671028406161e-09	1.02937228045766e-07	10.0576134101207	stable
TSPAN6	0.923753664763301	5.0710406238813	6.21300272282934	5.75145610534518e-09	1.04284224111815e-07	9.84809170290347	stable
SLC35E4	0.760199765625245	2.1753760322645	6.21280894739468	5.75700184798664e-09	1.04284224111815e-07	10.2052609105832	stable
C12orf75	1.60449915752177	3.92164099951007	6.21261708479974	5.7624980264081e-09	1.04284224111815e-07	10.0682341426836	up
PSMF1	-0.186007	6.52006330968166	-6.21047	5.82449375967664e-09	1.05276831378892e-07	9.75636566980061	stable
ATP1A2	1.73016916030214	5.01266732312976	6.21002474542187	5.83726703011347e-09	1.05378407623286e-07	9.90296734929879	up
CTSH	-1.13439	8.65708284923721	-6.20897	5.86782249659047e-09	1.05738146695482e-07	9.89036071055927	down
GXYLT2	1.10332193965628	3.48415543463943	6.20884700620673	5.87155006427969e-09	1.05738146695482e-07	10.0826477442335	up
DEPP1	1.25423187918645	8.83150839926802	6.2079702554364	5.89720003929041e-09	1.06070395334294e-07	9.83990213909511	up
NAP1L3	1.09514449058544	2.3458931005566	6.20688977745566	5.92896178620476e-09	1.06511629356808e-07	10.1739461776571	up
CACNB3	0.601771866633996	4.70949399060858	6.20296622457915	6.04571926097989e-09	1.08476845838605e-07	9.82145637105466	stable
AARD	-1.61706	0.605074875370335	-6.20084	6.11002560892641e-09	1.09497308084057e-07	10.1606718817498	down
CAP2	1.06892640199647	3.75168288008854	6.19876053019299	6.17338333948910e-09	1.10498311025533e-07	9.98979697027481	up
PRRX1	1.0696706882837	6.5265451849948	6.19809331721097	6.19387875107098e-09	1.10730616361683e-07	9.69281466752855	up
NUGGC	1.63970701542394	1.52190693917724	6.19765327546739	6.20743252316505e-09	1.10752765627649e-07	10.1364628827751	up
SH3RF3	0.696794309868044	5.07442790681847	6.19756502004941	6.21015439606529e-09	1.10752765627649e-07	9.75621634997061	stable
GRIP2	1.96092800977199	1.93975091741061	6.19693541100194	6.22960615331679e-09	1.10965330404486e-07	10.140550004609	up
BEX2	-0.996936	2.64929155419579	-6.19482	6.29549459060595e-09	1.12003539630696e-07	10.0121838425408	stable
ZNF521	0.989013788963463	5.22027024137904	6.19320581314879	6.34606640972093e-09	1.12767073922315e-07	9.74418239251452	stable
WNT3A	-1.85073	1.02905357931103	-6.19245	6.3698342339471e-09	1.13053045903946e-07	10.1143062527227	down
DGKI	1.46609012180983	0.319360973928672	6.19168862888101	6.39405203719812e-09	1.13346306329682e-07	10.0107963950787	up
SLC35A1	-0.497441	4.27268539161248	-6.18574	6.58552262303464e-09	1.16600160769139e-07	9.73692564305102	stable
LTBP2	1.03037159868397	9.01491892087958	6.18469539928155	6.61988599765508e-09	1.17067875908112e-07	9.74376341900267	up
NIM1K	-1.20016	0.677016717149023	-6.18445	6.62808874624913e-09	1.17072392471218e-07	10.0825958353023	down
BNIP3	-0.510445	4.93918586289606	-6.18233	6.69803238690298e-09	1.18166125858045e-07	9.64628983672042	stable
DISP1	-0.934953	4.38320452030117	-6.18121	6.73547148992429e-09	1.1868448626564e-07	9.68995	stable
PROK2	-2.02609	0.514736296449873	-6.17987	6.78034842890787e-09	1.19332512193837e-07	10.0614693310926	down
CBLB	0.55316595411489	5.82807238917135	6.17797429867608	6.84431379332363e-09	1.20241975220091e-07	9.59854942122126	stable
ZNF524	-0.495563	3.65929323751981	-6.17786	6.84834819154549e-09	1.20241975220091e-07	9.79486701500246	stable
ATP8A1	-0.77715	5.74382225842977	-6.17605	6.90978920208669e-09	1.21176315161832e-07	9.58180955915368	stable
DPP9	-0.365296	6.11496823579678	-6.1752	6.93926961684697e-09	1.21345245267285e-07	9.57500046790527	stable
SRRM3	1.27234791558936	1.32209417554459	6.17506748071266	6.94367826644664e-09	1.21345245267285e-07	10.0297486400669	up
PTPRJ	-0.633901	5.63070514180004	-6.17505	6.94413425838854e-09	1.21345245267285e-07	9.57672139294675	stable
NINJ2	-0.671805	3.14753588187962	-6.17428	6.97078864521e-09	1.21666691389323e-07	9.85351228636541	stable
SPON1	0.767637521285156	7.97386752597971	6.17082693712718	7.09118181241068e-09	1.23621537607836e-07	9.62084469097015	stable
PDZD2	-1.05669	5.78534519635494	-6.17007	7.1179801044568e-09	1.23942038911056e-07	9.55946910765897	down
UBE2QL1	1.76281859596721	-0.679672	6.16970870321152	7.13058903014693e-09	1.24015002364929e-07	9.76555468236097	up
TMEM125	-1.55666	5.40101382890639	-6.16114	7.43977006853434e-09	1.29239684999504e-07	9.52585930791296	down
VIM	0.502168670431027	10.8873114258669	6.15993273682103	7.48439369244616e-09	1.29861723773174e-07	9.73882050495201	stable
NEK1	0.56847000206722	4.70966936045558	6.15955689664202	7.49833481116923e-09	1.29950553062746e-07	9.61257683476309	stable
TRIM32	0.515673825583198	4.24686121390874	6.15865007693613	7.53207683304934e-09	1.30381931642362e-07	9.67191098979924	stable
COLEC11	1.61031933293866	2.19788878450624	6.15795178641553	7.55816131661504e-09	1.30679899477765e-07	9.95606318679711	up
RPP25	-0.630792	3.56996487145056	-6.15717	7.58747294456853e-09	1.31032900288909e-07	9.70579366737835	stable
FADD	-0.419741	4.07795198715114	-6.1556	7.64672554782236e-09	1.31901538694346e-07	9.62466965446558	stable
PDHX	-0.315873	4.45904009325892	-6.15364	7.72135620547049e-09	1.33033097383375e-07	9.56708707825702	stable
C19orf38	-1.07271	2.17937871491417	-6.15016	7.85513476055826e-09	1.3517989504414e-07	9.8563320740472	down
CYB561D1	-0.432652	4.1059549721737	-6.14828	7.92886169810655e-09	1.3628945352953e-07	9.5845161638263	stable
CLIC3	-1.37523	3.41059	-6.14788	7.94445511093547e-09	1.36398331281108e-07	9.65477386269088	down
TNFAIP3	1.14339297245058	7.32856423575774	6.14689426249492	7.98324396642286e-09	1.36904734423021e-07	9.46425372031058	up
CD5L	-2.06477	-0.652606	-6.14633	8.00555360759779e-09	1.37127686271538e-07	9.84332899157831	down
EGFLAM	1.75779773392154	2.95732236687134	6.14524318178445	8.04870016091015e-09	1.37641067159574e-07	9.86578976768831	up
ETV5	-0.697864	5.21379817406922	-6.1451	8.05421219819108e-09	1.37641067159574e-07	9.44366588752607	stable
CTLA4	1.6711962481503	2.13891926134573	6.14423687052455	8.08885321768445e-09	1.38072881517624e-07	9.89399974291777	up
STMN3	0.73054865807223	5.00889720901031	6.14382139710049	8.10548847620875e-09	1.38145276455628e-07	9.5061214980083	stable
TMEM158	1.25885125938368	1.54917440532739	6.14366273348923	8.11185012111315e-09	1.38145276455628e-07	9.88878812261693	up
AGTR2	-2.8009	1.14015337593103	-6.14318	8.13117428679647e-09	1.38314466996303e-07	9.86661926226391	down
ZNF827	0.554789689246437	4.17492306361874	6.13887279298731	8.3062307784381e-09	1.41129279812193e-07	9.59240322527751	stable
CASP5	-1.63698	-0.0192214	-6.1364	8.40822408526224e-09	1.42697637096772e-07	9.83534098998123	down
OAF	1.16967336393697	5.22815123870657	6.13554539115674	8.44394701663496e-09	1.43138991371749e-07	9.47355002085721	up
CA5B	0.533840016152834	4.31985598118802	6.13072841351892	8.64729825359582e-09	1.46417644337609e-07	9.52800343803591	stable
SHANK1	1.78457121600364	0.0307161088227308	6.12911162999822	8.71662434774698e-09	1.47422035897429e-07	9.66138935395783	up
ACAA1	-0.401815	6.06466945827971	-6.12815	8.75815397586127e-09	1.47954548415611e-07	9.34694837432454	stable
PLAG1	-0.923327	1.98901282472223	-6.12384	8.94646124871971e-09	1.50962566614994e-07	9.74877161255825	stable
ARFGAP2	-0.333506	6.28947059818073	-6.12344	8.9639730473382e-09	1.51084996522127e-07	9.32904475311123	stable
PLCD4	1.07453545440146	1.18407186542077	6.11919835302703	9.15379379884930e-09	1.54108041658113e-07	9.76811881821726	up
MMP19	1.5096846362224	6.73073523559365	6.11879308495354	9.17211693417794e-09	1.5424024492851e-07	9.31733131210546	up
SMTN	0.724859312729923	6.56739661458124	6.11693112308492	9.25676486137298e-09	1.55486206582537e-07	9.29765509287279	stable
KCNMB4	-1.18181	3.51127888137138	-6.11635	9.28324467039937e-09	1.55707899812099e-07	9.49464922343958	down
GPIHBP1	-1.74152	4.57951901744174	-6.11618	9.29110338299061e-09	1.55707899812099e-07	9.36311	down
CPNE7	1.80914014926173	1.95310440238622	6.11433935626447	9.37587003870961e-09	1.56949933568445e-07	9.75402423930344	up
DNAJC5	-0.381455	6.32004400186543	-6.11401	9.39104945828269e-09	1.5702559542561e-07	9.2854	stable
GPR37	1.65111711201565	0.251035949945615	6.11352021143651	9.41382621133578e-09	1.57227974965065e-07	9.63817005815434	up
FUBP1	0.339829590492699	6.53632147056979	6.1128496267532	9.44501100082674e-09	1.57570166538141e-07	9.27922334190814	stable
COL19A1	2.07807308921704	-1.43193	6.10927079397314	9.61316475379107e-09	1.60194038448073e-07	9.46212172776703	up
IGDCC4	2.29239238898654	2.65957912780156	6.10820935293714	9.66360035386807e-09	1.6085253877156e-07	9.71932413982301	up
MAP7D3	0.575331324113378	4.74574392483895	6.10797119964586	9.67495214238467e-09	1.60859729130326e-07	9.35753410540985	stable
GNAL	1.42909052962561	3.62022724124975	6.10711297003554	9.71596920180028e-09	1.61359574195851e-07	9.59366139547601	up
ACACA	-0.614275	5.97525348601843	-6.10609	9.7649178548951e-09	1.61989870405923e-07	9.24285	stable
TUBB2B	1.70982449769952	0.258386226827483	6.10451196505035	9.84132439428636e-09	1.63024432373748e-07	9.58228540585193	up
VGLL4	0.391658330332386	6.3982057785869	6.10434519502866	9.84941584499596e-09	1.63024432373748e-07	9.23316096705386	stable
ATRNL1	1.94174426975841	-0.902784	6.10136007454469	9.99536024461441e-09	1.65254379083518e-07	9.45081762104793	up
G6PD	-0.477262	5.3250271259987	-6.09975	1.00751100849331e-08	1.66386150965414e-07	9.2223412553578	stable
DCLK1	1.50462879819525	4.59765134764752	6.09937434690896	1.00936182301578e-08	1.66505140143846e-07	9.42013510141737	up
P3H3	0.884544485370321	4.80225968338632	6.09817179779606	1.01535835831581e-08	1.67306979601233e-07	9.32458351210633	stable
KLHL2	-0.424896	5.32207525630617	-6.09756	1.01841003210792e-08	1.67622326066835e-07	9.21392562822601	stable
AGER	-2.88908	7.10804916277157	-6.09356	1.03867164543826e-08	1.70766428671328e-07	9.2942052980584	down
MTRR	-0.547854	5.50018210994306	-6.09322	1.04043997168003e-08	1.70866457333541e-07	9.1836601818479	stable
SEPTIN2	0.260336119164377	8.93978964230972	6.09171657319327	1.04815057849162e-08	1.71941048683297e-07	9.30745549495333	stable
TNFAIP8L2	-0.920675	2.90597463923348	-6.09057	1.05408238511028e-08	1.7272177547341e-07	9.47796666358753	stable
TENM3	1.49889805781614	3.23783858226553	6.08764235872197	1.06938059459712e-08	1.75033839322335e-07	9.55581902306066	up
HMSD	-1.37482	-0.699915	-6.08692	1.07316269547392e-08	1.75457931931479e-07	9.54720840227899	down
ZNF483	1.05701192198377	0.789677451710962	6.08558530137079	1.08025946653643e-08	1.76300335929669e-07	9.58834134729995	up
YJU2	-0.405789	3.68672918911923	-6.08533	1.0816361931404e-08	1.76300335929669e-07	9.35127510495534	stable
IL13RA2	3.12997770662976	2.48648722565616	6.0852758252013	1.08190553038097e-08	1.76300335929669e-07	9.61593942043699	up
TTC39A	-1.20012	3.35824057642842	-6.08418	1.08777305870787e-08	1.770606069373e-07	9.36092989408814	down
SLC24A3	0.748540624415353	4.60253392739557	6.08283474322499	1.09497598393939e-08	1.78036326925069e-07	9.27232794962734	stable
RENBP	-0.740412	4.26667760661477	-6.08232	1.09776175634926e-08	1.78292485477187e-07	9.23379313703922	stable
KCNA2	1.53423556706233	0.164043124354474	6.08186890136514	1.10019017449205e-08	1.78490104189894e-07	9.49134772039799	up
DMGDH	1.01959409514199	1.18465767816341	6.08004225050629	1.1101182932656e-08	1.79902668625914e-07	9.58649684412263	up
TCF3	0.306100011563657	5.63046539678408	6.07897500193843	1.11595962152594e-08	1.80650562469216e-07	9.12281093418596	stable
MFN2	-0.247775	6.76461307239774	-6.07703	1.12669796835905e-08	1.8218866928537e-07	9.12392824295573	stable
SPHK2	-0.393955	3.9015985044131	-6.07554	1.13494458691204e-08	1.8332092883554e-07	9.26851413728644	stable
SETD3	-0.297925	6.40726795760088	-6.07254	1.15184219832018e-08	1.85846521615056e-07	9.08742148551059	stable
ST3GAL6	-0.582904	3.70347146156972	-6.07129	1.15894210659552e-08	1.86787485473288e-07	9.27302981202078	stable
PDLIM7	0.709930227307092	6.49996596182096	6.07063575023147	1.16265408153694e-08	1.87180953826456e-07	9.07337024877696	stable
F2RL2	2.81752553124665	1.76398701676917	6.07038158489128	1.16410697359202e-08	1.8721026013083e-07	9.52902123824762	up
HTR2A	2.05279257954778	1.08055974785058	6.06954255294589	1.16891582535259e-08	1.87778615302824e-07	9.49971577571497	up
SLC16A13	-0.758128	1.60233972581154	-6.06909	1.17151319666053e-08	1.87805028223196e-07	9.52419209184337	stable
UPB1	-1.42444	0.223473613050005	-6.06907	1.17163003826704e-08	1.87805028223196e-07	9.53429931698906	down
GRIA1	-1.91898	3.63502083320798	-6.06568	1.19128634412652e-08	1.90748251470954e-07	9.22472348053646	down
CMA1	2.54556748170162	-0.612303	6.06450880312477	1.19817876827031e-08	1.91618017712109e-07	9.31434686191036	up
CENPX	-0.535512	4.16595513771529	-6.06431	1.19931988548343e-08	1.91618017712109e-07	9.16617638451243	stable
MON1B	-0.252804	5.85989999656171	-6.06333	1.20512945331111e-08	1.92337616215883e-07	9.03321705907813	stable
CALU	0.527828578545713	8.1401248781974	6.05882784850432	1.23206885010737e-08	1.96424309858568e-07	9.09542447861034	stable
ALPK2	2.92332358373877	-0.353358	6.05853124539972	1.23386388060507e-08	1.96497825137224e-07	9.29953149732951	up
PLPPR1	-1.54059	-0.0461273	-6.05324	1.26633154119042e-08	2.01450647227604e-07	9.45060817939943	down
CHRM1	-2.61699	0.172701419326154	-6.05209	1.27350459879765e-08	2.02353454710977e-07	9.46259286263722	down
PKP1	2.13015034159454	3.9950152139527	6.05188709574923	1.27475396084303e-08	2.02353454710977e-07	9.32562468183262	up
C2	-0.830819	4.88972873519768	-6.05084	1.28134244364077e-08	2.03180361004007e-07	9.01215296930549	stable
OGN	1.97867971176482	5.54482640817998	6.05018112362663	1.28546593794473e-08	2.03615040127569e-07	9.08803634588908	up
SUSD2	-1.43703	6.39869178377495	-6.0496	1.28913830666209e-08	2.03977404891936e-07	9.00381111381553	down
SLC28A3	2.11561577028514	2.16644676098358	6.04871412868756	1.29474800580396e-08	2.04645202505345e-07	9.44730875979415	up
RASSF7	-0.97254	4.98819843709151	-6.04818	1.29815430161713e-08	2.04963676496484e-07	8.98815373950704	stable
SUN2	-0.490414	7.71738174294213	-6.047	1.30565769727736e-08	2.05927661012771e-07	9.03736923715253	stable
PIP5K1B	-1.03799	3.94089767185528	-6.04374	1.3266821810016e-08	2.0901984180037e-07	9.08505588690893	down
SP6	-1.41272	2.77310786081685	-6.03929	1.35594509273877e-08	2.13401999584774e-07	9.23847573949204	down
NMNAT2	1.89710279153956	1.80295466877571	6.0365087480276	1.37456997813837e-08	2.16102351632405e-07	9.38975027162194	up
SHISA2	-1.31178	1.68266006531909	-6.03594	1.37840784429903e-08	2.16474690345086e-07	9.34981787609411	down
HRC	1.48785822823527	1.8410352692981	6.03356983156205	1.3945007142217e-08	2.18737057601802e-07	9.37736808841444	up
FFAR4	-1.63059	1.43415796011567	-6.03338	1.39578327435812e-08	2.18737057601802e-07	9.34599176208309	down
SDK2	0.944355172225728	3.87417863650847	6.03209552962538	1.40460553460442e-08	2.1988569745226e-07	9.16032819076141	stable
GCOM1	-1.62751	2.75562635231407	-6.03071	1.41417443840885e-08	2.21148658728246e-07	9.18967938543729	down
KCND3	1.14433086729201	4.62052875951563	6.03032444040397	1.41683962055454e-08	2.21330481976553e-07	9.0538735855269	up
CLNK	1.70031306106757	0.318665147897109	6.02782953393119	1.4342512719211e-08	2.23615137400423e-07	9.25815155692346	up
PPP1CA	-0.423273	6.49085179029582	-6.02767	1.43539699692654e-08	2.23615137400423e-07	8.87812452924737	stable
BMAL2	0.994120419548384	3.57695157561102	6.02753364450813	1.43633013305114e-08	2.23615137400423e-07	9.19739556557919	stable
ARAF	-0.327344	6.13068984319912	-6.02715	1.43900410701787e-08	2.23615137400423e-07	8.8617955485891	stable
RCAN2	0.775402715968125	5.88154764114415	6.02714648391134	1.43905471628267e-08	2.23615137400423e-07	8.87512929410468	stable
TMEM98	0.506551057839117	6.1107459123075	6.02562679413144	1.44979843713926e-08	2.2501736152379e-07	8.85558293642572	stable
ACTA2	1.10777105730077	9.23548998223833	6.02543870677632	1.45113361922205e-08	2.2501736152379e-07	8.99100028489037	up
SYNDIG1	1.54675357849224	1.08967549033732	6.02420781666839	1.45990123208713e-08	2.26138854362519e-07	9.31416592287213	up
SIPA1L1	0.362117174430933	6.14787401600814	6.02319669898437	1.46714230172518e-08	2.27021777801614e-07	8.84372936464876	stable
EMP2	-1.28652	8.17026157690726	-6.021	1.48296288803418e-08	2.29229027320372e-07	8.96239147485336	down
ZBTB18	-0.487085	4.52964262842487	-6.02016	1.48911424573605e-08	2.29938594905008e-07	8.91188794759298	stable
HSPG2	0.758768567211182	9.00852488575379	6.01850393719265	1.50121354287625e-08	2.31564153927853e-07	8.95018748277458	stable
GALK1	-0.532086	3.99127601814584	-6.01504	1.52689744204951e-08	2.35279562958487e-07	8.9597964830329	stable
PODXL2	0.824352023624108	2.27837140373327	6.0122522731755	1.5478122414999e-08	2.38253104801828e-07	9.25286436532776	stable
GPX8	0.870591482084179	5.20545604567674	6.01078082570678	1.55898491413612e-08	2.39705827093568e-07	8.85613382333349	stable
BHMT2	0.824570189452427	3.05549162728437	6.01058152205913	1.56050429830107e-08	2.39705827093568e-07	9.17365425601046	stable
NFKBIB	-0.448142	4.40819248017352	-6.00963	1.5677486619558e-08	2.40567766034072e-07	8.87780258903186	stable
GLI2	1.04753562685813	3.7447210536136	6.0093332260831	1.57005375816248e-08	2.4067077951604e-07	9.08450787876835	up
MIEN1	-0.433329	4.64315558008576	-6.00906	1.57218303235702e-08	2.40746655401781e-07	8.84353316163469	stable
KCNH8	2.22509216073696	-0.585354	6.00615089524928	1.59465889096733e-08	2.43934788399166e-07	9.05010907134861	up
KCNQ1	-0.684134	4.85419129039717	-6.00545	1.6001351326881e-08	2.44518575099879e-07	8.80092856584999	stable
RPAP2	0.295019129689443	4.4697107980027	6.00245979018544	1.62367216381515e-08	2.4785818285141e-07	8.87512482913232	stable
LOX	1.03781422502296	5.81993177285013	5.99852578898733	1.65516516836631e-08	2.52404121068366e-07	8.75465359053194	up
DTX3L	-0.502461	6.33771884130811	-5.99688	1.66854192666547e-08	2.54180880265864e-07	8.72708718506032	stable
CERCAM	0.967307343533572	5.57011963889345	5.99496080863291	1.68422144543784e-08	2.56051748641085e-07	8.74903463945991	stable
CST2	3.44269482687638	0.428082391745237	5.99495132580145	1.68429939877273e-08	2.56051748641085e-07	9.0439217500059	up
GCNT2	-0.866457	3.82290121577783	-5.99413	1.6910846411228e-08	2.5681822524103e-07	8.87304262141481	stable
C14orf119	-0.332485	5.58107720999055	-5.9935	1.69631211717468e-08	2.57346795037077e-07	8.70354928264058	stable
KCNS2	1.86166073592079	1.06032807745837	5.99263007586517	1.70348809202753e-08	2.58169579049975e-07	9.15673575826805	up
AREG	1.99463369371618	4.90946380846674	5.99003430007969	1.72520037255542e-08	2.60903606808894e-07	8.90771520779992	up
C1S	0.730727387250743	9.94796133726051	5.98984415562586	1.7268014646166e-08	2.60903606808894e-07	8.87119527386932	stable
FBLN1	0.932434124037478	9.54679700831889	5.9898394070812	1.72684146791577e-08	2.60903606808894e-07	8.84405871814554	stable
PHKG1	0.851557243380308	1.06923131663497	5.98855788347449	1.73767075881798e-08	2.62270778157251e-07	9.16288962153059	stable
PIM2	1.29042	5.44117997823396	5.9848076351451	1.76974598147646e-08	2.66838567585771e-07	8.73874076589059	up
TRIM45	0.89043320158572	2.49740077556697	5.98421329440374	1.77488233996258e-08	2.67339383946715e-07	9.10389179878439	stable
SMARCA1	0.443637759643696	5.88600946336016	5.98326561644786	1.78310255841373e-08	2.68303205188893e-07	8.65798749947675	stable
FAM131A	0.429033077785251	4.59743898590749	5.98193181896724	1.79473534117191e-08	2.69778023579627e-07	8.76725741837449	stable
EFNA5	0.795833071121063	3.53730212056625	5.97978193426923	1.81364264441486e-08	2.72342199743888e-07	8.95536257101973	stable
GPSM2	0.62993627861086	4.75833279433173	5.97946144931138	1.81647786317811e-08	2.72490177214631e-07	8.74439382606731	stable
RNASE4	-1.09618	-0.285361	-5.9786	1.82416295720619e-08	2.73364644177054e-07	9.08517452736639	down
ANKRD10	0.36863719448221	6.90168217540864	5.97776499446471	1.83155842129779e-08	2.74193974635546e-07	8.64531523036698	stable
HTT	-0.331699	6.75808548470607	-5.97312	1.8734438447698e-08	2.80179708399024e-07	8.62933208496477	stable
PLPBP	-0.313244	5.60086922660904	-5.97074	1.8952977852037e-08	2.83054694787893e-07	8.59575582422696	stable
RNF144B	-0.674561	6.35327239941982	-5.97061	1.89651064934933e-08	2.83054694787893e-07	8.60803662866113	stable
APLP2	-0.41991	9.57073805245691	-5.96952	1.90659344912494e-08	2.84025309326174e-07	8.77801674212528	stable
TTC39C	0.536857931903167	4.36856045565079	5.96949302242312	1.90687007619025e-08	2.84025309326174e-07	8.75183937807598	stable
GAS7	0.623809197734659	7.26381865094872	5.9664147209091	1.93566531124497e-08	2.8802308787828e-07	8.6049294181341	stable
BCL2L11	0.631103962971946	5.47328239213543	5.96410199590467	1.95757946592803e-08	2.90989940591179e-07	8.59782269031999	stable
ZNF215	1.41028689217166	1.11559880547946	5.96180463795274	1.97958900349626e-08	2.93964975912332e-07	9.03255969744059	up
MSRB1	-0.606118	4.61898061613971	-5.96103	1.98706240230349e-08	2.9477760572339e-07	8.61406435896146	stable
PDGFD	1.78616778898939	3.93968203518784	5.96064131547161	1.99082649732101e-08	2.95038884628126e-07	8.88881546225057	up
GSK3A	-0.282317	5.28260270615694	-5.95986	1.99836116548751e-08	2.95857872651221e-07	8.55847508971061	stable
FMO1	2.75396406350454	2.47533521758859	5.9545431167147	2.05076604945745e-08	3.03311593118049e-07	9.01144354771404	up
COL6A2	0.770591813166124	9.73860777937871	5.9520014963287	2.07626742856497e-08	3.06775280744138e-07	8.67855559374715	stable
CNKSR3	0.857714365852712	4.86886972689115	5.95018622590857	2.09467119187765e-08	3.09184382039575e-07	8.61408030257607	stable
FAP	1.57469510359805	4.28310679008342	5.94911536116257	2.10560291117294e-08	3.10486851696582e-07	8.76717470895678	up
GJB2	3.16923724406345	1.23124109248723	5.9471556616137	2.12575327867583e-08	3.13144715481737e-07	8.90620798017664	up
WNT5A	1.06258624834966	4.84484480497824	5.94674515972106	2.12999812023583e-08	3.13456566525414e-07	8.61153074020838	up
APOH	-2.15394	-0.0799002	-5.94549	2.14301156474597e-08	3.14874349196201e-07	8.96333003725115	down
PROSER1	-0.30021	5.30011523744586	-5.94541	2.14390721772989e-08	3.14874349196201e-07	8.49015246436705	stable
DPEP1	2.62442398214218	0.967429052641367	5.94311360177222	2.1679147205171e-08	3.18083184740413e-07	8.88852855724465	up
FAM13C	1.1393561466042	5.08402366597045	5.94209076168662	2.17871306146221e-08	3.19207790322404e-07	8.56819434097623	up
PCGF1	-0.461972	3.6225681008025	-5.94198	2.17991336001859e-08	3.19207790322404e-07	8.67556291603782	stable
ARL11	-0.829352	2.60537302902178	-5.93896	2.21211571967541e-08	3.2360155577496e-07	8.81196623073525	stable
CCDC136	0.983742588119615	2.1112015401396	5.93694799653282	2.23381114716315e-08	3.26451111199011e-07	8.91488172510232	stable
STK38L	0.643148219114415	5.75041919251327	5.93659743472366	2.23761634107693e-08	3.26683115167535e-07	8.45011430667681	stable
TWSG1	0.622098281557898	5.80662728599535	5.93546981003742	2.24989938988385e-08	3.28151167449297e-07	8.43962172424671	stable
SLFN13	1.11567553219121	4.85637794594684	5.93405145735825	2.26544326424458e-08	3.30091441400463e-07	8.55582333063575	up
SHISA6	2.19255443851225	-0.531519	5.93092986937314	2.30002511822103e-08	3.34799110835118e-07	8.71527531878329	up
KCNMA1	1.22810345296768	5.23830029516794	5.92802596203826	2.33266014373805e-08	3.39214378849015e-07	8.48705703778056	up
EMP1	1.09796621167266	8.91453872984637	5.92686981913355	2.3457793032844e-08	3.40703059318116e-07	8.5002121212042	up
BCHE	1.48754811237692	4.84603951679489	5.92660573653962	2.34878608148857e-08	3.40703059318116e-07	8.5603780195311	up
TPST2	-0.508284	5.97460671031449	-5.92646	2.35040990660335e-08	3.40703059318116e-07	8.38436997274025	stable
RAB6B	0.701257548966689	3.28782279162799	5.92631080151957	2.35214860719927e-08	3.40703059318116e-07	8.73526294785924	stable
TRABD2B	1.08147146188279	3.31945498807572	5.92488882917313	2.36842676378011e-08	3.42723916082954e-07	8.75188106026625	up
INSYN2B	2.00230814474845	-0.775465	5.92213045289474	2.40031926628157e-08	3.46998067827221e-07	8.66536563574036	up
SLIT3	0.787807828008107	8.18790939968229	5.92175203346335	2.4047273070158e-08	3.47265495941441e-07	8.44181882321333	stable
NOP10	-0.50668	5.84521299676116	-5.92157	2.40688392747411e-08	3.47265495941441e-07	8.35867455994291	stable
ODF2L	0.591246996831305	5.61575526922016	5.92129748854152	2.41003259922963e-08	3.47379552047473e-07	8.38243424350295	stable
ADAM12	2.11147778545855	3.44843618154478	5.92031257459503	2.42156760224114e-08	3.48701000475213e-07	8.78242726995425	up
TMEM179B	-0.317653	5.20153507100729	-5.91967	2.42909617576516e-08	3.49443513331998e-07	8.37207618062848	stable
EPN1	-0.379238	6.37267402221459	-5.91856	2.44220103933386e-08	3.50985985467581e-07	8.35386401833694	stable
SLC25A16	-0.425548	4.71747633849816	-5.91689	2.46209732075858e-08	3.53500542223144e-07	8.39982323655536	stable
FAT4	0.814818252626332	6.60660777652536	5.91632393135418	2.46883767578202e-08	3.54123152891382e-07	8.34524538006248	stable
IFIT5	-0.47658	5.02873840359109	-5.91479	2.48720445545957e-08	3.56301337153539e-07	8.36062742796266	stable
SFTPD	-2.21128	6.75557376241104	-5.91466	2.4888607421831e-08	3.56301337153539e-07	8.40394993425428	down
PTPRH	2.26128830211538	-0.97237	5.91394813384728	2.49742255892614e-08	3.57179919568358e-07	8.62354641945049	up
NDUFB9	-0.390171	5.73345184472715	-5.91277	2.51176740786865e-08	3.58882114266013e-07	8.31650875913592	stable
FRMD6	0.893774220807654	5.11764780773021	5.91256634593445	2.51419687680759e-08	3.58882114266013e-07	8.40325026993186	stable
TOR2A	-0.464159	3.48818704725092	-5.9123	2.51744298042256e-08	3.58997604497625e-07	8.56098258052176	stable
BMP8A	1.51399435071582	1.43200472536897	5.90550963366179	2.60160085795651e-08	3.70420637769872e-07	8.78421765204383	up
ZNF587	0.499282941629665	4.61293607650678	5.90543228240299	2.6025752500972e-08	3.70420637769872e-07	8.4122550525349	stable
ELOVL2	2.66650029544386	1.26775640320712	5.90446177936325	2.61483111900659e-08	3.71805764614731e-07	8.74850816914837	up
ITGB8	1.40860466977377	4.04546461485083	5.90144	2.65340814037632e-08	3.76927245090487e-07	8.55876764094013	up
FAM83D	2.54252718132258	3.54669554609223	5.90076421469352	2.66204618858081e-08	3.77479884086267e-07	8.70019952398578	up
MTMR14	-0.381769	5.59531619334471	-5.90073	2.6624234577804e-08	3.77479884086267e-07	8.26417287185284	stable
PPP2R2B	1.07714344300427	1.75283467897172	5.89980699565652	2.67440477598648e-08	3.78814007260162e-07	8.75795540382871	up
TNFRSF10B	0.622858105444852	6.49084815797864	5.89667331464249	2.71525848110456e-08	3.84231245774748e-07	8.24607333153437	stable
KLF12	0.57945251661768	4.93703085842285	5.89606819874205	2.72321757201815e-08	3.84987697249515e-07	8.32802212932442	stable
ATXN1	0.370574003227462	6.00672300513564	5.89398264937843	2.75082453595603e-08	3.8851770123843e-07	8.23148649441398	stable
CLSTN1	0.414586424779555	7.26818242055415	5.88912735073453	2.81616314426613e-08	3.97364935614793e-07	8.24351917048058	stable
C1QTNF3	1.50515197820157	2.94350918831394	5.8887462470387	2.82135567242985e-08	3.97716654646546e-07	8.65131941875179	up
HK2	-0.884415	5.47810819545362	-5.88813	2.82982448574458e-08	3.98529106113799e-07	8.2093405337904	stable
GLIPR1	0.699499796281162	6.07217053540693	5.88654881174587	2.85147934002846e-08	4.01195245061693e-07	8.20298360811285	stable
RFLNB	-0.695017	5.33868057501423	-5.88631	2.85477794449701e-08	4.01276086835739e-07	8.20585090735635	stable
WWC1	-1.00795	5.07350253645019	-5.88606	2.85827292476747e-08	4.01384351332218e-07	8.21454779834817	down
TBC1D13	-0.373073	5.06138883687266	-5.88537	2.86778357793567e-08	4.02336379872099e-07	8.21903455893296	stable
ACTG2	1.62561348654519	7.12538958023198	5.88391935745353	2.88794010449974e-08	4.04778741002718e-07	8.20277120841788	up
ADAP1	-0.641947	2.38234068881253	-5.88065	2.93391809560334e-08	4.10832200250312e-07	8.57525935651315	stable
RNF207	1.12187958932259	3.66870929621914	5.87431447305523	3.02505088522761e-08	4.23064650606908e-07	8.45984031615201	up
P4HA3	2.18472775754216	2.63895955061955	5.87407252958844	3.02858581227851e-08	4.23064650606908e-07	8.62829887516823	up
ANO4	2.80134894180379	-0.000277963	5.87398328480209	3.02989075005287e-08	4.23064650606908e-07	8.49250535057999	up
LDLRAD3	0.775876456992136	4.33855312956019	5.87343987719572	3.03784836705102e-08	4.23774093702922e-07	8.32759020055896	stable
CPT2	-0.416232	4.59437399713407	-5.87091	3.07517351518118e-08	4.28575033605809e-07	8.19600719026536	stable
TMEM45A	1.33578418561202	4.95107950421458	5.8695653515612	3.09518365188005e-08	4.30956052701749e-07	8.25512817909984	up
CSNK1A1	0.409403943697235	6.52949985703916	5.86490901803185	3.16549320868545e-08	4.40329371644432e-07	8.09832971311817	stable
PTPN6	-0.640125	6.07216135757089	-5.86226	3.20621029623925e-08	4.45572489376419e-07	8.08580139484085	stable
SALL4	1.94637240877042	-0.428593	5.85857966505475	3.26358155249211e-08	4.53118000469004e-07	8.41072363677721	up
CTDSP1	-0.362125	7.2053816263815	-5.85697	3.28898024701093e-08	4.55908527296535e-07	8.10412731943663	stable
LRRC4C	1.2465350186501	1.80695854767275	5.85691503122484	3.28987010057848e-08	4.55908527296535e-07	8.56275572272654	up
PTCH2	1.05862624298102	1.56206755566539	5.85668763159637	3.29347736466448e-08	4.55979464839026e-07	8.56315237496868	up
MAPK14	-0.281517	6.38997456017538	-5.85626	3.30025082346586e-08	4.56488214840146e-07	8.05999374323699	stable
TLR3	-0.640392	4.13829918614786	-5.85602	3.30401635697374e-08	4.56580346665856e-07	8.1844128594897	stable
ASL	-0.578388	4.21214957106937	-5.85563	3.31038408989486e-08	4.56963639872942e-07	8.17041997353497	stable
TANGO2	-0.402249	4.98392391851942	-5.85546	3.31299414421493e-08	4.56963639872942e-07	8.08546905058681	stable
NGEF	2.64364433868115	0.1370327303823	5.85521649050155	3.31690810586554e-08	4.57030881068197e-07	8.42194550088326	up
ITGA2B	-1.35087	1.49437405990142	-5.85504	3.31968666582697e-08	4.57030881068197e-07	8.52163690805365	down
IL6R	-0.803878	5.57833341990276	-5.85124	3.3810585502103e-08	4.65023184422575e-07	8.03317145868448	stable
CISH	-0.846264	4.87549370593596	-5.85106	3.38405304257009e-08	4.65023184422575e-07	8.06431576557725	stable
CDCA7	1.57861736497906	1.78305959581428	5.85002260870419	3.40094506021684e-08	4.66908869357449e-07	8.53325122744501	up
ARF3	-0.289073	7.18429497429747	-5.84866	3.42326055539473e-08	4.69534927760892e-07	8.06213760684602	stable
HS6ST2	2.70039213806291	1.02617131921191	5.84806646721905	3.4331335795685e-08	4.7045107684301e-07	8.46994423402336	up
CCDC85C	-0.607509	4.25418156855759	-5.84722	3.44719618935752e-08	4.71939099121057e-07	8.12679876864906	stable
GPR135	0.976031689011661	1.71401237149696	5.84651147876873	3.45893399345717e-08	4.73106375651045e-07	8.51405398387408	stable
CPQ	0.537137704285416	5.97678241624112	5.84282023482739	3.52094281338089e-08	4.81141081483432e-07	7.99573094527381	stable
TAGLN	0.93382965477222	9.53202385662788	5.84031548467825	3.56363914391449e-08	4.86524265329048e-07	8.13789399032157	stable
POLDIP2	-0.260431	6.0705878373594	-5.83949	3.57787308634328e-08	4.88015263286323e-07	7.97131687878328	stable
B3GNT9	0.573343446694347	4.80147482546116	5.83605049659347	3.63751159333976e-08	4.95690872169177e-07	8.06042	stable
HSPA4L	1.70241430191212	2.99473630622406	5.83546665388303	3.64774024516384e-08	4.96525517994686e-07	8.40799940578995	up
BTG2	1.23886015843573	8.07991504665371	5.83531637163455	3.65037767964323e-08	4.96525517994686e-07	8.01891441145029	up
HIRIP3	-0.395381	4.18818205821462	-5.82656	3.80731224226653e-08	5.17394064952291e-07	8.04552370911314	stable
BHLHE22	1.77273712038438	2.6823284370172	5.82618444654049	3.81419870043229e-08	5.17852175631964e-07	8.39436843909487	up
MED18	-0.519118	3.24892098281005	-5.82559	3.82514964761034e-08	5.18860768498599e-07	8.19195289821633	stable
PRG4	1.79066334263506	6.28672982773312	5.82501087927499	3.83576747987035e-08	5.19822361968446e-07	7.94424790738448	up
SLC9B2	0.704443899093275	3.59413201585743	5.82391456806454	3.85602436650134e-08	5.22087269696059e-07	8.21737346212771	stable
COL6A1	0.802341376043259	9.21834267910567	5.82368215955312	3.86033210301494e-08	5.22190562070828e-07	8.04341872389088	stable
AKTIP	-0.293233	4.89254323902371	-5.82	3.92920273797357e-08	5.31019133331089e-07	7.93130167241216	stable
FBXO31	0.749479040594174	5.46279176684434	5.81965536556341	3.93572276512799e-08	5.31412759423468e-07	7.92018571705065	stable
BMERB1	0.698274603789552	4.77894005788297	5.81919846110884	3.94436767464678e-08	5.32092309663202e-07	7.99357446833138	stable
ZSCAN18	0.452131552539931	5.88725182696903	5.81780978151591	3.97075674034193e-08	5.35162100109579e-07	7.87677715964825	stable
ATP6V0A1	-0.409023	6.03684472554193	-5.81692	3.98782783361642e-08	5.36971588820873e-07	7.86766837503236	stable
SLC22A17	0.549247817126396	4.51400451481806	5.81268292376191	4.06968954886346e-08	5.4749403419459e-07	7.99047994537385	stable
RPIA	-0.287098	4.31063771826047	-5.81092	4.10436195887697e-08	5.51254691265597e-07	7.96188678490194	stable
GIMAP8	-0.795811	6.20574849167973	-5.81088	4.10512793644939e-08	5.51254691265597e-07	7.85332038159641	stable
TENT5C	1.45903499768875	5.34659184107282	5.80908120967881	4.14063235910465e-08	5.55515986174595e-07	7.93472630974975	up
NFATC4	0.739670502678192	5.98134329769871	5.80855034673765	4.15119071181514e-08	5.56425754101446e-07	7.8365577298446	stable
SSNA1	-0.419733	4.81645319798325	-5.80713	4.17960306945732e-08	5.59724843783416e-07	7.87287799186563	stable
CALD1	0.771656349325256	9.28471615645259	5.80563357584907	4.20967494496332e-08	5.63239978331105e-07	7.96373343970879	stable
SNCAIP	1.47838884128041	2.94184604003218	5.8051635006925	4.21917568379469e-08	5.63984970039649e-07	8.2615053887101	up
ESR2	2.95126373144363	0.520500888673435	5.80497950519638	4.22290015581924e-08	5.63984970039649e-07	8.22643587941348	up
TSC22D1	0.608492834796448	8.79278149358593	5.80450049275424	4.2326115371876e-08	5.64769932557161e-07	7.93157871459536	stable
ECM1	0.711346903660916	5.51892007124184	5.80268159941933	4.26968708122019e-08	5.69201451524476e-07	7.83499022436174	stable
GNB3	1.09795481487332	2.02922577368643	5.79887740890312	4.34826196844618e-08	5.79152324205973e-07	8.2847185240257	up
FAHD1	-0.401503	3.80408492168827	-5.79819	4.36251254547926e-08	5.8052549509896e-07	7.9792772053458	stable
ABHD17C	-0.703516	4.65546256351885	-5.79578	4.41324276682993e-08	5.86746202149564e-07	7.83279921756363	stable
SLCO1C1	1.2964100308005	0.380512000621264	5.79474379971458	4.43524758685802e-08	5.89140055924306e-07	8.23435885620339	up
PPM1J	0.905394851678127	0.285798435911594	5.79415061554187	4.4478693544252e-08	5.8987343820052e-07	8.2391945535875	stable
ANKRD26	0.497656090058726	3.6602093285402	5.79395300996692	4.45208181463936e-08	5.8987343820052e-07	8.04448488997053	stable
RAMP1	1.31754770736633	3.57732587984719	5.79392019909776	4.4527816392572e-08	5.8987343820052e-07	8.11937384201244	up
RAB3C	1.88660105276367	1.23400068908132	5.79305349548382	4.47130668453979e-08	5.91795316890887e-07	8.26316953526291	up
ALPL	-1.17137	6.41148690262458	-5.79038	4.52885100059661e-08	5.98873465797026e-07	7.77114471787297	down
ACOT13	-0.386497	4.1343861361101	-5.78906	4.55775179055569e-08	6.02154633423102e-07	7.88030563716482	stable
DDB2	0.531500290775034	5.19195716109582	5.78811288194727	4.57835929755114e-08	6.04335222331772e-07	7.78749964338432	stable
SHMT1	-0.667743	4.44722948376907	-5.7857	4.63160786647225e-08	6.10816611289192e-07	7.8090738166319	stable
IDI1	-0.674492	6.0308686946862	-5.78405	4.6683278203766e-08	6.14631491294743e-07	7.71796942215644	stable
UXS1	-0.419003	5.57906984758123	-5.78402	4.66887949737843e-08	6.14631491294743e-07	7.71820901632245	stable
EBPL	-0.477652	4.03678720180353	-5.78382	4.67330419250131e-08	6.14664679104792e-07	7.86809960633189	stable
AGTRAP	-0.490494	5.2499753525753	-5.7807	4.74369093886576e-08	6.23365844963707e-07	7.71408557828413	stable
SLC6A1	1.2716421904699	3.15435233857236	5.77760917144609	4.81436567717984e-08	6.32089311858611e-07	8.09874551107299	up
FOXC2	1.26113058082046	1.53294458265425	5.77710315079174	4.82603143262642e-08	6.33056714461441e-07	8.20316878082324	up
DYNLRB1	-0.409162	6.21170801672068	-5.77582	4.85578478085099e-08	6.36392932444092e-07	7.67914641930986	stable
MTMR11	0.57655107917048	4.73124687549045	5.7748234390241	4.87893207581834e-08	6.38858208078933e-07	7.78228410349149	stable
BRD7	-0.206248	5.93223632916029	-5.77156	4.9557011141896e-08	6.48334219477149e-07	7.65294828168602	stable
RAB31	0.404708521828624	7.86280379918671	5.7679296205611	5.04238336135952e-08	6.59089168555343e-07	7.70864500267443	stable
HOPX	-1.30308	7.13888778647222	-5.76766	5.04887495394672e-08	6.59352632505222e-07	7.70777623273448	down
KCTD1	1.19459976826334	3.54042928985767	5.76630818660442	5.08159976631954e-08	6.6303849563909e-07	7.9851287853975	up
DIRAS1	1.75859970655326	0.742614566680278	5.76415454402314	5.13415062065707e-08	6.69302414096454e-07	8.11093811465911	up
VAPB	-0.317036	5.81573395421024	-5.76241	5.17716260822931e-08	6.7431284157229e-07	7.61123261472903	stable
TNFRSF19	0.980043272034421	6.03385404374554	5.75976121698789	5.24300794443152e-08	6.82285777645059e-07	7.62291875208011	stable
S100A9	-1.57797	7.46027558885566	-5.75689	5.31531507259867e-08	6.91084786711836e-07	7.68153592718741	down
CNTNAP1	0.71387804210349	4.71398340982518	5.75527690459399	5.35645077329248e-08	6.9581901535601e-07	7.70560084639102	stable
COL22A1	2.0068078021713	0.376328234221967	5.75400915211637	5.38895564341092e-08	6.99424718793712e-07	8.03095205715583	up
CC2D1B	-0.378883	5.7849446504773	-5.75352	5.40145585666097e-08	7.00429984370359e-07	7.57049766082819	stable
ADD2	1.36190716316616	2.93853865667458	5.75022687206666	5.48708484281712e-08	7.10908063496386e-07	8.00675759387914	up
FOSB	3.0736947569415	6.67898468485789	5.74769145955285	5.55384242104388e-08	7.18924891954283e-07	7.64375468406772	up
LILRA5	-1.23471	3.49095466307706	-5.74659	5.58302640142259e-08	7.22068146789782e-07	7.76309035901297	down
PDLIM2	-0.596882	5.1927464496059	-5.74458	5.63694881776824e-08	7.28402570478456e-07	7.54821397010294	stable
CLCN6	-0.335548	5.29207592167845	-5.74422	5.6464470078475e-08	7.28990454624028e-07	7.5461480685579	stable
TNXB	0.933489151669013	7.71886950283904	5.74053232086729	5.74666710519673e-08	7.40753549802944e-07	7.56414035466518	stable
FAM110C	1.21041910380609	3.8368492368629	5.74049767704315	5.74761596242458e-08	7.40753549802944e-07	7.83282513110328	up
NCDN	0.391420460716812	4.84639054445985	5.73564902772603	5.88194004443899e-08	7.57402611841178e-07	7.57341320561621	stable
POLR1D	-0.281674	6.06051466362963	-5.73281	5.96207853416866e-08	7.67051343989857e-07	7.47395491309129	stable
PPP1R26	-0.46221	4.76288992931509	-5.73161	5.99605268930459e-08	7.70749146301447e-07	7.52623811909932	stable
SNAI2	0.942789420576817	5.09442703979177	5.73063945169356	6.02395092758045e-08	7.73660166645054e-07	7.55579243953923	stable
RPS19BP1	-0.416857	5.31168720540996	-5.72953	6.05593022766154e-08	7.77089792540785e-07	7.47319653422261	stable
VKORC1L1	-0.448186	5.86122487380447	-5.72894	6.07289365511566e-08	7.78588306644985e-07	7.45678822987165	stable
RRAS	-0.636334	6.18794964067747	-5.72693	6.13120773119619e-08	7.85381052941314e-07	7.45575196072689	stable
DTNA	0.645273205640395	4.92069350580225	5.72302170039943	6.24635593996074e-08	7.99435876208181e-07	7.51975201339417	stable
ALDH1A3	1.99383101696082	5.59902115964083	5.71794175129311	6.39911667555442e-08	8.1827593530896e-07	7.52410266353258	up
SGCD	0.96877982761089	5.38410400551323	5.7166927907611	6.43723131651375e-08	8.22309143282024e-07	7.46769875389375	stable
SPEG	1.42465328229522	4.98406591897447	5.71654286025213	6.44182167773712e-08	8.22309143282024e-07	7.53857916549003	up
WSCD2	1.90236773686343	1.22635478629451	5.71528531390003	6.48044986572459e-08	8.2652386988735e-07	7.91726234089156	up
CTU1	-0.592316	1.89759626153813	-5.71441	6.50748488522964e-08	8.29253977892022e-07	7.86458907370174	stable
ITGB5	0.570032919994919	7.49860447892838	5.71351655625216	6.53516510928854e-08	8.32061514476486e-07	7.4328353770941	stable
AJM1	0.57390167056439	2.38208238061818	5.7104027417266	6.63258993918218e-08	8.43736462815999e-07	7.84247496255358	stable
ACADSB	-0.44766	5.15021	-5.70749	6.72503702231043e-08	8.54758588228257e-07	7.38269248400721	stable
CLDN23	-0.535906	2.91488102014561	-5.70537	6.79300597595361e-08	8.62653198549764e-07	7.6938937503502	stable
PKN1	-0.432016	6.95129817097555	-5.70424	6.8296427764007e-08	8.6655872299017e-07	7.3800230810239	stable
SCARF1	-0.554183	5.35405138469421	-5.7038	6.84383006408304e-08	8.67611537642059e-07	7.35624307234852	stable
KLF9	0.952035907625204	8.24530968138084	5.70290313652101	6.873111873017e-08	8.70574471207339e-07	7.41833462864422	stable
NTN1	1.45841414293454	4.86654	5.70136714519015	6.92341642329609e-08	8.76192846491191e-07	7.49782	up
UNC13B	-0.79027	6.93065969121227	-5.69991	6.97145307962359e-08	8.81514809578841e-07	7.36820583243006	stable
LGI2	1.85539236646754	3.25210111530447	5.69952716606879	6.98415144706154e-08	8.82363078616326e-07	7.76830885767231	up
GPR156	1.89559079860514	-0.693667	5.69899702581299	7.00174719490799e-08	8.83828088502053e-07	7.70106047468842	up
SLC48A1	-0.379287	4.92089708414775	-5.69768	7.04551205060269e-08	8.88591078916337e-07	7.35534220274947	stable
SACS	0.750946656734154	5.20547553812822	5.69739727856782	7.05510750114167e-08	8.89040107778597e-07	7.38051472821817	stable
KCNK2	3.17709848999026	-0.363119	5.69550685203035	7.11867692815354e-08	8.96284015629315e-07	7.7097178270786	up
IL15RA	-0.638041	5.04838190404823	-5.69506	7.13392561880583e-08	8.97436876948153e-07	7.33014569589185	stable
SC5D	-0.573907	5.55972318907548	-5.6942	7.16289190860023e-08	9.00311951412884e-07	7.3002966659845	stable
PDE2A	1.00881790751683	5.35744865668826	5.69372337053011	7.17916402728144e-08	9.01587939351091e-07	7.36462587617957	up
MAP3K14	0.497448236069808	4.92173711809015	5.69346440476007	7.18798863044555e-08	9.01927261627712e-07	7.37734486911988	stable
MAP1A	1.22580619000395	4.87049577128541	5.68977116953941	7.31500222505865e-08	9.17083385339056e-07	7.41990635766572	up
SDHB	-0.293084	5.69586276849935	-5.68887	7.346210799257e-08	9.20212851053188e-07	7.2724017214403	stable
ZNF275	0.478199578675272	4.97497444692117	5.68823329714923	7.3685366041322e-08	9.22225256715985e-07	7.34468317561647	stable
MVK	-0.667847	3.89049153125099	-5.68776	7.38498910311195e-08	9.23499783344161e-07	7.43456464114429	stable
CRB3	-1.07023	2.86865859896637	-5.68294	7.55577936883436e-08	9.44055859900755e-07	7.56604009506453	down
ZCCHC3	-0.341145	4.58278047801169	-5.68195	7.59119546485734e-08	9.47677121972995e-07	7.32307592507724	stable
ACKR4	-1.21669	0.821337517260899	-5.68054	7.64220812042952e-08	9.53237661490663e-07	7.76399452166179	down
SLC25A11	-0.329758	5.41302497313927	-5.68026	7.65229640837687e-08	9.53688480472079e-07	7.24177376162088	stable
PPP1R1B	-1.14942	3.4624037882221	-5.67709	7.76820167141682e-08	9.67315121062056e-07	7.43766065183541	down
TSPYL4	0.440384763389932	5.18801083823683	5.67608681814394	7.80505873268032e-08	9.71083785397921e-07	7.26304544463176	stable
CDKN1A	1.01881207214791	7.60896766921095	5.67503123367005	7.84416854080108e-08	9.75126133118487e-07	7.25080022874542	up
CHST3	0.703754845876749	5.91175210172862	5.67402805609691	7.88151440067655e-08	9.78238332266327e-07	7.21568	stable
MID1	0.51887427981987	5.21523135449096	5.67398731430615	7.88303479039221e-08	9.78238332266327e-07	7.25991134117935	stable
TMEM223	-0.381927	3.15847267517742	-5.67382	7.88912591631523e-08	9.78238332266327e-07	7.51589093275559	stable
TSPAN13	-0.892849	6.60294598479122	-5.67156	7.97399999653845e-08	9.87930983591319e-07	7.22231473327431	stable
RNF150	0.974304060524193	3.79700037957251	5.67136346436799	7.98155779237991e-08	9.88036368399566e-07	7.49616786326786	stable
COL10A1	4.8178438787604	2.51876274257324	5.67113060350844	7.99035949424963e-08	9.88295429973058e-07	7.71126480106865	up
ITPRIPL1	1.01239702431368	2.18931603707385	5.66947180815213	8.05333431189137e-08	9.95248890507313e-07	7.68860272833143	up
FKBP7	0.657650596143953	4.39552811357753	5.66515731790577	8.21941425510648e-08	1.01492197310959e-06	7.33934961918522	stable
PCSK5	0.63145477902822	5.36809397777363	5.66374955478437	8.27432587255348e-08	1.02084668700658e-06	7.20266001587913	stable
HHAT	0.819287629512885	3.13770735921128	5.66354139735885	8.282475733047e-08	1.02099707132649e-06	7.54765628888132	stable
FAM171B	0.9625737324559	3.11134152893317	5.6626848338043	8.31609500584281e-08	1.02428424357082e-06	7.57049783210553	stable
CPE	0.960789975694199	6.67281494345637	5.6581502862443	8.49630880883289e-08	1.04560672567182e-06	7.14051252472265	stable
KALRN	0.610911417222374	4.94226288577274	5.65557087219154	8.6005205605779e-08	1.05754815006572e-06	7.20859514582306	stable
ACER2	0.958872529041297	2.0181568885278	5.6545945014943	8.64029273810259e-08	1.06155256317756e-06	7.63312	stable
PYCARD	-0.592054	4.26735060171356	-5.65425	8.65445035866452e-08	1.06240590194573e-06	7.22783371784384	stable
KCNN3	1.35813649851578	3.81200279684903	5.65373715257204	8.67536497992544e-08	1.06408660715472e-06	7.45064699891729	up
LOXL1	0.996798924045419	4.98982531745762	5.65242303127839	8.72939337134396e-08	1.06982274337161e-06	7.21480754791505	stable
SLC27A3	-0.82724	5.80121531105102	-5.64933	8.85780446083448e-08	1.08465766843352e-06	7.09418043151753	stable
NPAS3	1.26123008833166	0.16534644214582	5.64703097920313	8.95454896563683e-08	1.09559352834548e-06	7.56926538926294	up
RNF141	-0.405236	5.6383149591907	-5.64621	8.98941060520873e-08	1.09812155135085e-06	7.07707451409461	stable
VPS18	-0.372338	4.77896220633812	-5.64619	8.99012009319886e-08	1.09812155135085e-06	7.13363611051545	stable
METTL24	1.20120805396972	1.31242682712262	5.64450645328174	9.0619092134314e-08	1.10597336058872e-06	7.60945963461098	up
GIMAP1	-0.736491	4.46297966221404	-5.64364	9.09895083832667e-08	1.10957487416714e-06	7.14860547465921	stable
C1QTNF1	1.02386531558308	6.0634519638611	5.64244333018302	9.15058186899314e-08	1.11494806875217e-06	7.07454293971772	up
SLC15A3	-0.677704	5.85260206844421	-5.64058	9.23126230512981e-08	1.12384896708155e-06	7.05224226254424	stable
NRIP2	2.03001393503386	1.42670670301631	5.63903167598939	9.29908047394801e-08	1.13117055707455e-06	7.58247265194256	up
PRUNE2	1.44100160057787	5.4833811866401	5.63709612609325	9.38437462452755e-08	1.14060414681448e-06	7.11823387828725	up
PDE3A	0.971606353713951	5.17102085214942	5.63634080922469	9.41786652658812e-08	1.14373117727263e-06	7.11850049246925	stable
DHTKD1	-0.330285	4.71292317132662	-5.63386	9.52864697853241e-08	1.15581291163301e-06	7.08747	stable
EGF	-1.27375	0.358408786071451	-5.63376	9.53304383703827e-08	1.15581291163301e-06	7.56181017074531	down
NECAB3	-0.632577	4.43196382325892	-5.63306	9.56472808243789e-08	1.15796712009451e-06	7.10497491994049	stable
POFUT2	0.399135322578395	5.60474190749583	5.6330194675656	9.56653306058666e-08	1.15796712009451e-06	7.03205911521457	stable
TSPO	-0.544004	6.43435176187521	-5.63209	9.6087310338721e-08	1.16212000706051e-06	7.02526072395642	stable
C1QTNF2	1.03354212604482	2.74182293518607	5.62740507877406	9.82307645722984e-08	1.18706923126704e-06	7.44908246977452	up
GRIN2A	2.73534652610009	0.897520484036818	5.62549251395874	9.91199665441568e-08	1.19683297308358e-06	7.47963761577667	up
FUT1	-1.08626	3.60836960470277	-5.62523	9.92441271467434e-08	1.19735072645264e-06	7.1841830961018	down
USP32	-0.380465	5.79392354209835	-5.62302	1.0028124932122e-07	1.20887322729206e-06	6.96931142810372	stable
COL25A1	2.39616013240541	1.3780189235229	5.62119353426112	1.01147519186277e-07	1.21789563144726e-06	7.49379666812091	up
SLC35F6	-0.358481	5.42597	-5.62109	1.01195048054541e-07	1.21789563144726e-06	6.96943390582358	stable
GPBAR1	-0.995728	1.14669449940173	-5.61883	1.02277894364324e-07	1.2299229892905e-06	7.47921918409841	stable
RGS19	-0.564079	4.5785736078945	-5.61755	1.02898820812969e-07	1.23638052968666e-06	7.02061180212629	stable
CHSY3	0.963796826302956	2.84885980956662	5.61701751288192	1.03155908670758e-07	1.23845940556556e-06	7.39267299159323	stable
CERS6	0.478743844399138	5.95229779812526	5.61658652629926	1.03365392230031e-07	1.2399638378995e-06	6.94489000312436	stable
ERGIC1	-0.349394	7.57649238431838	-5.61512	1.04078918022636e-07	1.24717875535848e-06	7.00412099233382	stable
KCNJ2	-0.830769	3.09320372615953	-5.61501	1.04136166525757e-07	1.24717875535848e-06	7.23551777641314	stable
ACAN	2.77770188366517	1.81196434997492	5.6147403910087	1.0426743642975e-07	1.24773647932303e-06	7.47432152451884	up
LRP12	0.513132623282832	4.05025897741048	5.61386126505375	1.04699690425365e-07	1.25189215881173e-06	7.15063572057636	stable
PACSIN3	-0.662544	3.81756024247157	-5.61345	1.04904924198038e-07	1.25332882267745e-06	7.10705836306973	stable
RYR3	2.29348561989372	1.89929245608518	5.61307739680041	1.05086585607514e-07	1.25448176060315e-06	7.46977955441752	up
CENPB	-0.324289	6.37955151753897	-5.61116	1.06039097180353e-07	1.26345110358193e-06	6.92283602929014	stable
PROB1	0.676844180781033	1.98958813858371	5.61111752408538	1.06060053712078e-07	1.26345110358193e-06	7.43180753948701	stable
FOXC1	1.72017183657749	3.82564322573417	5.61101130336594	1.06113064770697e-07	1.26345110358193e-06	7.28034951329526	up
PRKCQ	-0.752281	3.01540357777393	-5.61081	1.06213859080383e-07	1.26345110358193e-06	7.23823716822633	stable
USP2	1.99543948816597	2.7653409441214	5.61070359282891	1.0626677872093e-07	1.26345110358193e-06	7.41649462581729	up
ANKRD36B	0.817537500247254	1.49815661314604	5.61044866980531	1.06394288118838e-07	1.26394698248274e-06	7.45404310143446	stable
BCL7B	-0.342773	5.62612312985727	-5.6093	1.06972296265182e-07	1.26978960216148e-06	6.90803645051158	stable
PRPS2	0.392038368010507	4.81285992173921	5.60906802108244	1.07087476565295e-07	1.27013334724908e-06	6.99972556278826	stable
SHISAL1	1.67055707183064	1.36751883256245	5.60734482789151	1.07958848362438e-07	1.27943829060907e-06	7.44387102523478	up
SPI1	-0.831068	6.14622680582182	-5.60603	1.08627975555056e-07	1.28633336648033e-06	6.90221935350011	stable
ZNF703	0.866193406498092	4.56959357596831	5.60458571510026	1.09368520075892e-07	1.29401034255957e-06	7.04532062311034	stable
CASK	0.318379909386269	5.55504720934072	5.60442348427179	1.09451964349279e-07	1.29401034255957e-06	6.90186954424984	stable
WWC3	-0.486854	6.80166551237761	-5.59928	1.12128318216001e-07	1.32458881767435e-06	6.89133005121145	stable
CTNND2	-1.54319	-0.177001	-5.5989	1.12330758791172e-07	1.32591699339163e-06	7.40104758001798	down
REPS2	-0.690192	4.15719768768741	-5.59748	1.13081909085945e-07	1.33371465391918e-06	6.98016807930428	stable
XPOT	-0.358529	6.44475581046248	-5.59642	1.13648793654055e-07	1.33932830345431e-06	6.85866233271707	stable
PXDNL	1.57672401236347	0.242539380778091	5.59458448236925	1.1463082918343e-07	1.34982153853006e-06	7.33911582039784	up
DNM2	-0.410476	7.51318285846227	-5.59092	1.16622434854632e-07	1.37217658773449e-06	6.89102995725266	stable
ATAT1	0.514449277077862	3.80817294842822	5.59018129274805	1.17025415059882e-07	1.37581914544862e-06	7.08010674216913	stable
SYT11	0.70690959496349	5.58827357895458	5.58902079724718	1.17664630345284e-07	1.38116741018094e-06	6.84590145645119	stable
CPNE2	-0.442958	5.9852367851573	-5.58901	1.17667850096876e-07	1.38116741018094e-06	6.81534510437513	stable
CCDC85A	-1.17429	1.98593798749536	-5.58811	1.18170869641431e-07	1.38596742092987e-06	7.26323559595527	down
TCTN1	0.777358742084867	5.14623356945519	5.58786832895243	1.18302803222527e-07	1.38641097396265e-06	6.88341448307053	stable
ADGRF5	-0.774507	8.39402229568421	-5.58726	1.18643606030044e-07	1.38929965057916e-06	6.93848145452861	stable
SYS1	-0.327463	5.27680860432601	-5.58317	1.2094004750459e-07	1.41506579808587e-06	6.80479772367558	stable
OTULIN	0.334327875236398	5.00691315663349	5.58069411505558	1.22352292435726e-07	1.42972369464755e-06	6.84396311865199	stable
DYNLL2	-0.327647	6.9366998326313	-5.58063	1.22386910525461e-07	1.42972369464755e-06	6.81019093806946	stable
HEBP1	-0.264426	5.31925379127115	-5.57981	1.22857780760784e-07	1.43408713818313e-06	6.78816025676131	stable
GSAP	-0.650038	5.63248369165631	-5.57899	1.23333888306328e-07	1.43850475743509e-06	6.77307649104594	stable
EIF4EBP1	-0.715185	4.04308633761894	-5.57814	1.23826727417493e-07	1.44311038100245e-06	6.91092592530621	stable
TBC1D19	0.513379145183356	3.18501246544954	5.57723989763744	1.24350069253468e-07	1.44806392899038e-06	7.13458	stable
RHOG	-0.590003	5.79146429873842	-5.57702	1.24480619611096e-07	1.44843918443211e-06	6.75853073598383	stable
BEND6	1.29140270579259	1.27101734932208	5.57572940549295	1.25233667668466e-07	1.45605142732768e-06	7.30493035122288	up
HECTD2	0.664622816667328	4.64165944270983	5.57433373854015	1.26055552151972e-07	1.46445137125449e-06	6.88768398612623	stable
COX7A2L	-0.204271	5.99808785473577	-5.57338	1.2661791902894e-07	1.46982550450379e-06	6.73947877084177	stable
EFCAB13	0.832196515951725	1.69001448153518	5.57168183655858	1.27631770220782e-07	1.4804280371042e-06	7.27539299253638	stable
PKD1	0.419915580689498	7.08230116181124	5.57125997410599	1.27884284199595e-07	1.48218992174999e-06	6.76124373800454	stable
VMP1	0.728956614286526	7.85371963929209	5.5706579309485	1.28245495115787e-07	1.48520785263417e-06	6.79237779823895	stable
PTCRA	-1.55294	-0.447295	-5.57012	1.28567643744494e-07	1.48776901806767e-06	7.26599091625462	down
GPC1	0.885047184370486	5.80670374245458	5.56958463313361	1.28891923394712e-07	1.48921248636139e-06	6.74730547704191	stable
EPHB1	1.15522083759089	0.870876533364001	5.56958024860712	1.28894570640878e-07	1.48921248636139e-06	7.27244138121472	up
CAPNS1	-0.346037	8.15168913230693	-5.56937	1.29020174082296e-07	1.48949544232469e-06	6.83186802364189	stable
RAB11FIP1	-1.09314	7.37840826375584	-5.56809	1.29796122345972e-07	1.49728009262217e-06	6.79835561857984	down
TEX261	-0.223405	6.34737528942969	-5.56652	1.30754149882621e-07	1.50715131605703e-06	6.71659661977367	stable
LTA4H	-0.652219	7.86938710857282	-5.56584	1.31172244239979e-07	1.51078837365061e-06	6.80542496038498	stable
STEAP1	1.50812446884452	4.10206884389672	5.56481293300331	1.31804614239402e-07	1.51688575965674e-06	7.01946675986387	up
AOPEP	0.433039683920207	5.5193123648706	5.56196220519267	1.33575332910754e-07	1.53547000590799e-06	6.71244070334445	stable
PGF	1.26750167229966	3.80370307243838	5.56187814705272	1.33627896787323e-07	1.53547000590799e-06	7.02388901521534	up
STK40	-0.457649	6.2068895234629	-5.55386	1.38734130137417e-07	1.59290138040085e-06	6.65828401349396	stable
ASAH1	-0.526287	8.49563541500389	-5.54568	1.44145834273566e-07	1.65374788526784e-06	6.75006198406218	stable
PIF1	0.965760733663442	1.73160411452944	5.54506160809452	1.44560813517319e-07	1.65721816647753e-06	7.15705435224913	stable
RGS2	0.936408851074532	7.2576031802389	5.54461078844536	1.44865626264633e-07	1.65942110459122e-06	6.63855810089708	stable
NCMAP	-1.18153	2.17768582009555	-5.54424	1.4511914784656e-07	1.66103354073634e-06	7.03616658516543	down
LOXL2	0.923778611275613	4.6906212955197	5.54402849781428	1.45260260538063e-07	1.6613578400514e-06	6.76184150351581	stable
RALGPS2	1.09496689351317	4.06672339666785	5.5409421121911	1.47369601275486e-07	1.68417501659363e-06	6.87308489494017	up
CMTM8	-0.672182	3.31319382531216	-5.54012	1.47936692047637e-07	1.68934527949902e-06	6.86771348612593	stable
MOB3A	-0.335355	5.85146323758324	-5.53977	1.48179566050855e-07	1.69080804608455e-06	6.58749728234582	stable
CP	2.61299217895342	5.32432096258039	5.53946490458333	1.4838974173115e-07	1.69189573176592e-06	6.80892495854349	up
PRDM1	0.847085216603745	5.6439287368707	5.53709821705579	1.50038552181022e-07	1.70937193517296e-06	6.61204251909729	stable
C16orf74	1.20733790197556	0.66119866984455	5.5366221829541	1.50372349697034e-07	1.71185091451855e-06	7.12089736314479	up
WBP1L	0.285299948675199	6.80793164575669	5.53457375004029	1.51817023028274e-07	1.72696259940502e-06	6.58244440516876	stable
SPATS2L	0.301153397385402	6.61532597528652	5.53435458264969	1.51972393652517e-07	1.72739608865373e-06	6.57401452574931	stable
FAM169A	1.44721376584388	0.787041181318058	5.53348619493882	1.52589534474351e-07	1.73307357929195e-06	7.10868778586603	up
SEC24D	0.532579410582367	6.27890838646827	5.53304931383976	1.52900940214856e-07	1.73527253490374e-06	6.56041709477119	stable
ZBTB34	-0.382343	4.43898819868686	-5.53228	1.53448365158554e-07	1.74014462444238e-06	6.6585741890915	stable
HYI	-0.442703	4.9691	-5.53197	1.53673415344001e-07	1.74135621648652e-06	6.59124769483606	stable
ITGA11	1.68475386217245	4.00313345363975	5.53150652700898	1.54005605986088e-07	1.74377907900159e-06	6.89326179172329	up
POLH	0.470495296249468	3.96705012305802	5.53091071851864	1.54434301455912e-07	1.74598898406584e-06	6.7847790559894	stable
PRR13	-0.371628	5.47511258611535	-5.53091	1.54437828133717e-07	1.74598898406584e-06	6.55576576043621	stable
GPR155	0.5769646031149	4.05852434298602	5.53017208958342	1.54967378562855e-07	1.75063224970048e-06	6.77894238160672	stable
TGFBI	0.761549652241867	7.68695985725812	5.5293624965684	1.55553737463289e-07	1.7559096602082e-06	6.59666939120056	stable
CNTNAP2	1.61368848511174	-0.439435	5.52892060565612	1.55874697352347e-07	1.75818542626143e-06	6.99341658778114	up
SLAIN1	-0.643054	2.89344246930838	-5.52834	1.5629934195045e-07	1.76162632461521e-06	6.89032117296122	stable
GFRA1	1.39051722990705	5.13110140514164	5.52708801909166	1.5721268798653e-07	1.77056583083301e-06	6.65734428437968	up
DUSP4	0.821733409041287	4.67737	5.52598558316409	1.58022988983311e-07	1.77833204790921e-06	6.67584963875885	stable
FBXL2	0.869770798013769	3.06416934110258	5.5257095999175	1.58226477343619e-07	1.77926277690752e-06	6.93649015215689	stable
NUDT11	1.2400858029276	0.458290287101134	5.52388652087932	1.59577121131052e-07	1.7930820529226e-06	7.05428120410572	up
IGSF6	-0.993183	4.73107699086455	-5.5211	1.61663212571097e-07	1.81513779297624e-06	6.55911696301763	stable
VPS13B	0.413138149671865	6.04586529559243	5.51961441500464	1.62786443330929e-07	1.82635727091235e-06	6.50365100816435	stable
VCAM1	1.76570253989039	4.77613652201437	5.51872128423377	1.63465316672809e-07	1.83257806690042e-06	6.72130140770075	up
CLDN1	2.04995551863986	4.88177609908935	5.5177065187134	1.64240003454933e-07	1.83941342077397e-06	6.73438500822063	up
CASP1	-0.620406	5.68314323856477	-5.5176	1.6432476150557e-07	1.83941342077397e-06	6.49130935092355	stable
PLEKHA4	0.697347888377149	5.54164650624693	5.51566415629389	1.65810066392339e-07	1.85463028703534e-06	6.51117662771047	stable
MAP3K20	0.554575328298938	7.01078682862446	5.51539694972526	1.66016563064377e-07	1.85553110053213e-06	6.5013980102858	stable
C15orf61	-0.431086	2.65431194191415	-5.51065	1.69730901219178e-07	1.89560720686862e-06	6.85718693838094	stable
THEM6	-0.510006	4.28724799693308	-5.51018	1.70102639086051e-07	1.8983196790732e-06	6.57128391552627	stable
COG5	0.293614022942378	5.47322994754649	5.50915470480161	1.70912708951326e-07	1.9059160602286e-06	6.47509038524628	stable
ZNF213	-0.331978	3.56350164442033	-5.50849	1.71441382146246e-07	1.91036535582175e-06	6.69542667836952	stable
B4GAT1	-0.520014	4.59097828924155	-5.5082	1.71674605416964e-07	1.91151822554596e-06	6.51874585257831	stable
B3GNT7	-0.859505	4.50122326577915	-5.50688	1.72731353908804e-07	1.92183200485694e-06	6.51810285153539	stable
PHGDH	-0.945849	4.0658577139323	-5.50656	1.72987186655976e-07	1.92322584651259e-06	6.57582672861996	stable
RETN	-1.75259	1.93654417374887	-5.5062	1.73276518790351e-07	1.92498974230818e-06	6.88169509197262	down
MTMR7	1.49953798257574	-0.987733	5.50538321343979	1.7393899271879e-07	1.93068208074356e-06	6.86116645606135	up
CHPT1	-0.565867	5.71934304631986	-5.50524	1.74051035450916e-07	1.93068208074356e-06	6.43340163184511	stable
STEAP2	1.19699360022473	5.59961637746988	5.5046574273572	1.74527349707778e-07	1.93450894548177e-06	6.48765729241398	up
DHCR24	-1.32822	8.19124458689348	-5.50398	1.7507473769986e-07	1.93776568803614e-06	6.56532873759858	down
TOX	-0.665042	2.96153784225967	-5.50397	1.75084252988671e-07	1.93776568803614e-06	6.77084916740672	stable
STS	0.590631306846713	5.76342118022545	5.50208856308527	1.76625459210509e-07	1.95335558530781e-06	6.43402170593424	stable
ITGB1BP2	0.999902118861727	0.529163568930307	5.49922352598153	1.78994545321242e-07	1.97807100309618e-06	6.95872641361272	stable
DENND3	-0.74502	6.7309607014046	-5.49793	1.80074650725064e-07	1.98851550212213e-06	6.4325336341877	stable
SERPINI1	0.829766401889919	3.06820257352035	5.49627508385655	1.81465012823476e-07	2.00236786809185e-06	6.80813565744945	stable
DCAF11	-0.303716	5.93886226672968	-5.49352	1.83800433080963e-07	2.02661989499676e-06	6.37837652203189	stable
TRAPPC1	-0.352213	5.34026558505775	-5.4926	1.84593840798121e-07	2.0338458255775e-06	6.38875849499441	stable
KANK3	-0.717972	5.37342686581523	-5.48893	1.87767428943918e-07	2.06726606560005e-06	6.36849	stable
GAP43	2.40499514666924	-1.09212	5.48864625859676	1.88012777808724e-07	2.06842138155363e-06	6.79614422744916	up
PGM2L1	0.80503610767321	4.07306432990688	5.48250294497799	1.93452823463455e-07	2.12569004945895e-06	6.58158025550517	stable
CPNE5	1.46858534951876	3.02215451646522	5.4824427127793	1.93506914420233e-07	2.12569004945895e-06	6.79611274792521	up
NALF1	1.01425921520087	1.77623850767903	5.4805125621034	1.9524811312939e-07	2.14321904210808e-06	6.87231187271761	up
CAMSAP3	-1.14522	3.44625553038771	-5.48024	1.9549408468569e-07	2.14432119248317e-06	6.5433553828312	down
GADL1	2.63259773185736	-0.751474	5.47514657562621	2.00169618338622e-07	2.19397220814452e-06	6.75245033541417	up
TSR3	-0.389234	4.80117109943959	-5.4734	2.01793420609439e-07	2.21012556059304e-06	6.34410847054597	stable
GPD1L	-0.596486	6.04584855143138	-5.47155	2.03539902666251e-07	2.22759755288004e-06	6.28528436976868	stable
ADGRE3	-1.15697	1.1579032761144	-5.46843	2.0650375012301e-07	2.25835689908097e-06	6.80683877098521	down
TEAD3	0.453218007382269	5.46457062669935	5.46637410155085	2.08477623025484e-07	2.27734574137913e-06	6.28506077796669	stable
PRSS21	-1.33344	1.18909343665293	-5.4663	2.08549277382421e-07	2.27734574137913e-06	6.78999336602324	down
DYRK2	0.52588465304866	5.33115298596495	5.46356806386638	2.11205501687816e-07	2.30464314471349e-06	6.29036412284302	stable
SPTBN4	0.903129761065694	1.10845202939427	5.4617589308014	2.12982696475331e-07	2.3223153973191e-06	6.80662989526872	stable
AIFM2	-0.391813	4.19233650701395	-5.46099	2.13746272549447e-07	2.32891741192744e-06	6.37029	stable
FKBP11	0.825335561537761	4.74232913035394	5.45864573734676	2.16075184369971e-07	2.35255250624837e-06	6.36015	stable
TPBG	0.990983939301602	4.56345024317625	5.45833000793386	2.16391252560706e-07	2.35425372339125e-06	6.40443993822111	stable
TMT1B	-1.28036	0.979563829154855	-5.45795	2.1676752220843e-07	2.3566069148726e-06	6.77103498038065	down
ACADS	-0.414401	4.3896785565515	-5.45701	2.17716252657325e-07	2.36517560316744e-06	6.32070345987647	stable
PDZK1IP1	-1.15442	3.33412367920641	-5.45486	2.19890050051825e-07	2.38703045491041e-06	6.45266108231946	down
ATP8A2	-1.03053	2.17187942193285	-5.45428	2.20484265284798e-07	2.39171849183384e-06	6.6421043208465	down
JPH1	-1.05074	2.32236867936363	-5.45132	2.23527426984361e-07	2.42294520007846e-06	6.61072124333036	down
MYZAP	-1.47066	3.02069090054028	-5.45089	2.23970917181076e-07	2.42596733896649e-06	6.47645563122792	down
CECR2	-1.03136	3.32938197348042	-5.44679	2.28256625034757e-07	2.47057189080603e-06	6.42424337623863	down
EIF4E2	-0.261804	5.97679540806239	-5.44591	2.29193833368187e-07	2.47889453696532e-06	6.16316584629307	stable
ST3GAL5	-0.595774	5.74534226351659	-5.44515	2.2999921954232e-07	2.48578026638145e-06	6.16310094832099	stable
PMVK	-0.352198	4.76018985205919	-5.43725	2.38549764065722e-07	2.57630247393853e-06	6.18712838043576	stable
SPARC	0.865048498708524	10.8129617500428	5.43624588950602	2.39656172437455e-07	2.58635536716202e-06	6.36562035950887	stable
PSD	1.03858234259195	1.71782688984677	5.43606275250604	2.39858961192356e-07	2.58664887066223e-06	6.67900482479779	up
ABI2	0.343169782629325	6.30557661529722	5.43580763708936	2.40141731417676e-07	2.58780383724491e-06	6.1212544581418	stable
OBSCN-AS1	-0.970448	0.466282097238005	-5.43493	2.41120728725551e-07	2.59645427986556e-06	6.68873043701523	stable
NPR3	-1.46897	5.40703999105522	-5.43348	2.42734498486228e-07	2.61018345413114e-06	6.13323884012964	down
MUC12	1.57451719362839	0.213379428001406	5.43346812717394	2.42750073461385e-07	2.61018345413114e-06	6.64570887139992	up
APIP	-0.378424	4.43078032641926	-5.4317	2.4473918817599e-07	2.62965206493108e-06	6.20552120133396	stable
PSMA3	-0.370091	5.97632055679655	-5.43121	2.45293727631229e-07	2.63368943275192e-06	6.09808755708321	stable
OLFML2B	0.902824364889865	5.67725165321417	5.43003814891589	2.46624268937938e-07	2.64604669025839e-06	6.12905731476196	stable
PRR7	1.3805789363488	0.814919407835872	5.42808653156552	2.48855521597316e-07	2.66804271371911e-06	6.65595789130903	up
MGLL	-0.575907	7.28794753083463	-5.42712	2.49971668827574e-07	2.67806011163563e-06	6.1423084130213	stable
NREP	0.93804043047718	5.41803281595241	5.42671845585668	2.50431359475906e-07	2.68061001942831e-06	6.13783665075954	stable
KIF26B	1.9552554875655	4.15400596092861	5.42659536522103	2.50573620036167e-07	2.68061001942831e-06	6.42231283057665	up
MBP	-0.446335	5.71191257745654	-5.42623	2.50993795499056e-07	2.68315645972176e-06	6.07814661701194	stable
WWP2	-0.259217	6.03283770102649	-5.42597	2.51303042643279e-07	2.68451422855558e-06	6.07537726829483	stable
ADGRA2	0.660904386418153	6.88055162623552	5.42391440896088	2.53691752419912e-07	2.70806753978096e-06	6.08312392175496	stable
SH2D4A	-0.657152	3.89560350328619	-5.42326	2.54457343959234e-07	2.71427308751881e-06	6.23659077884871	stable
LAT2	-0.629771	4.82119210034892	-5.42298	2.54789859477473e-07	2.71585341531306e-06	6.11252022673546	stable
GPR153	0.577117448987395	5.11464129675823	5.42271591256043	2.55097908081121e-07	2.71717084883803e-06	6.12733408212533	stable
CD69	1.16349717403143	4.95916274352211	5.42225744384536	2.55637823946751e-07	2.72095432410374e-06	6.2000466346117	up
PNISR	0.413511669041968	7.44172116662602	5.42058041333961	2.57622301078143e-07	2.74009683551056e-06	6.0990074273677	stable
STRA6	3.66129	0.178296266737289	5.42037813876906	2.57862672350362e-07	2.7406746222173e-06	6.55349170377387	up
IFIT3	-0.989472	5.55228160833787	-5.41975	2.58608054463373e-07	2.74661517685649e-06	6.05835883726065	stable
LRRC55	2.18711924001974	-0.364265	5.41837282045346	2.60257552581012e-07	2.76214265639113e-06	6.52532432592917	up
PFKP	0.645430750963096	5.2726770052069	5.41490665749066	2.64448373526387e-07	2.80459970512398e-06	6.08167345141193	stable
SECISBP2	-0.290877	6.14325056920171	-5.41471	2.64689719843484e-07	2.80513975756428e-06	6.02716043693198	stable
MTARC2	-0.412082	5.33873266802336	-5.41326	2.6646178074205e-07	2.82188964206408e-06	6.03165451234116	stable
DDA1	-0.266236	4.97203577324021	-5.41158	2.68537952077131e-07	2.84183374428751e-06	6.05478704393234	stable
SEC14L2	1.05916733587044	2.54960670094201	5.41110424539784	2.69121530927431e-07	2.84596501944866e-06	6.50924724855138	up
RGMA	1.45536830530947	3.66336163524398	5.40936075684335	2.71291140711818e-07	2.86685064119497e-06	6.3784183000757	up
PDXK	-0.515351	6.8411985191056	-5.40426	2.77732633989356e-07	2.93281679662882e-06	6.01325144367149	stable
GAS6	0.522611540872944	7.96007912100907	5.40210854455541	2.80500529332919e-07	2.95992356561836e-06	6.04505457573578	stable
PPIC	0.567824593647456	5.46543260377032	5.40182701408277	2.80864123230354e-07	2.96163879692652e-06	6.00120712975575	stable
MLLT1	-0.29535	6.44039625446453	-5.40097	2.81972002445506e-07	2.9711942546672e-06	5.97445730969988	stable
S100A14	-1.38001	5.08322605495444	-5.39986	2.83418085426427e-07	2.98429722402909e-06	5.98417836265153	down
POLN	0.680635506520282	0.992187969753767	5.39832794633323	2.85421708062007e-07	3.00324798675816e-06	6.53189345815035	stable
PNOC	2.13146151640172	-0.277665	5.39731234042096	2.86758012302491e-07	3.01515508867095e-06	6.43745695467838	up
TRERF1	0.583268386816791	4.59483073116358	5.39519059231043	2.89569481435549e-07	3.04254495793657e-06	6.08006192001689	stable
TPM1	0.594045686061796	8.34700668030339	5.39362951563727	2.9165518265289e-07	3.06227547801834e-06	6.03014788896743	stable
TSPAN11	1.15222732170534	4.57506833653087	5.39334162957645	2.92041415556371e-07	3.0641467895733e-06	6.1261282365816	up
CARD6	-0.466559	4.98885727501107	-5.39232	2.93418852578377e-07	3.07640791269186e-06	5.96406557416168	stable
LRRC3	-0.513673	2.70694483577084	-5.392	2.9384641589209e-07	3.07869953947822e-06	6.31867260469986	stable
DTX3	0.519281280776897	5.40495447226375	5.39118617975412	2.94949108971025e-07	3.08805637828867e-06	5.95475894332624	stable
PGPEP1	-0.342071	5.20218610750407	-5.39006	2.9647385273659e-07	3.1018155714934e-06	5.93873717576101	stable
ZDHHC16	-0.488136	5.10330953107836	-5.38876	2.9825683995724e-07	3.11825515217183e-06	5.93617563462723	stable
SCN2B	1.08687442379429	2.79742310859334	5.38792285795859	2.99405166257504e-07	3.12804078307751e-06	6.37768995269463	up
ABCB1	1.49477483798455	4.12004028129157	5.38714283077669	3.0047998259329e-07	3.13704509112811e-06	6.21844584736175	up
S100A4	-0.812657	7.90593003821295	-5.38552	3.02731124756749e-07	3.15684755617017e-06	6.00131995408268	stable
SCRG1	2.76405464423402	1.18358546254312	5.38537819535787	3.0292542687819e-07	3.15684755617017e-06	6.46245359010199	up
TUBB1	-2.25501	0.690678842721761	-5.38528	3.0305788331869e-07	3.15684755617017e-06	6.45340519740194	down
PARD6B	-1.13684	2.65757611085974	-5.38516	3.03233948271047e-07	3.15684755617017e-06	6.26729689933821	down
CCDC184	1.48943335713293	0.787736487161514	5.38458689919712	3.04028308546776e-07	3.16257288317451e-06	6.4678327722275	up
PCDHB7	0.851655992092499	2.76651840908466	5.38445446270508	3.04213276454978e-07	3.16257288317451e-06	6.35752125811376	stable
ABCC5	0.671653388676197	6.06468734024272	5.38242780901016	3.07057547373758e-07	3.18989050096109e-06	5.89214234763582	stable
SEMA4A	-0.683604	4.86654485390982	-5.38058	3.09673592993104e-07	3.21480035122016e-06	5.9178785165604	stable
PPP4R4	-1.3223	0.922967944754646	-5.3802	3.10213623994629e-07	3.21813865849639e-06	6.43157857225707	down
GZMK	1.31919085117652	3.06060629743022	5.37993200969697	3.10595909206215e-07	3.2198369729182e-06	6.33518662909578	up
MCEMP1	-1.54006	4.82027106715194	-5.37833	3.12890907583905e-07	3.24134736963327e-06	5.90799199461581	down
JSRP1	2.22974393532291	0.402438479945656	5.37575385874571	3.16608647745467e-07	3.27755586081411e-06	6.39020340210618	up
ZNF621	0.292102759635312	5.53288437639714	5.37535952783873	3.17181957017167e-07	3.28118497810386e-06	5.87037574514084	stable
MTMR10	-0.338727	5.71523431228502	-5.37495	3.17773025742547e-07	3.28499259102699e-06	5.84980604751214	stable
UBL7	-0.330875	4.80405	-5.3743	3.18723494497346e-07	3.29250757183759e-06	5.90252006282678	stable
NR4A1	1.67205174031549	8.04146682325885	5.37369374664226	3.19614999982924e-07	3.29940333899682e-06	5.90008815294133	up
LLGL1	0.357340660650645	4.82416607062296	5.37290019918866	3.20780452252333e-07	3.30911543566465e-06	5.92986809257136	stable
PLXNB3	0.872702614542537	2.72121171324951	5.37232793525201	3.21623486671473e-07	3.31477361378477e-06	6.30169557728047	stable
INO80	-0.27284	5.72811647140327	-5.37222	3.2177898769345e-07	3.31477361378477e-06	5.83644985869432	stable
SPRED3	1.48054507963832	1.22353890758919	5.37123025106316	3.23246602581466e-07	3.3275651311164e-06	6.41632347089263	up
RBM38	0.579247582373624	4.71259779391259	5.36862569274237	3.27129943353061e-07	3.3651893823561e-06	5.94436561792888	stable
MGAT4B	-0.377917	6.31510317602583	-5.36798	3.2809984096443e-07	3.37281141468738e-06	5.82457320452601	stable
CACNB1	-0.621604	4.19788383983374	-5.36477	3.32968693089093e-07	3.42047546575692e-06	5.92623462548327	stable
ARL10	0.633088348616371	4.12763774702074	5.36337501593445	3.35097477892028e-07	3.43994491068116e-06	6.01805707593836	stable
FBXL7	0.545301693439102	5.18981830850519	5.36209616892173	3.3706653176089e-07	3.4577486625137e-06	5.85029251617406	stable
RMDN3	-0.497216	5.97326853351252	-5.35959	3.40955820065802e-07	3.4952123767497e-06	5.78105482918384	stable
RIMS4	-1.4995	0.862730126545633	-5.35923	3.41521306357804e-07	3.49775519700384e-06	6.34097281395366	down
PIGH	-0.259848	3.98047160126483	-5.35913	3.41678754225004e-07	3.49775519700384e-06	5.96076375187424	stable
MPZL1	0.422272962541595	7.23591750562508	5.35791310361471	3.43586420921159e-07	3.51484136568722e-06	5.80857445408557	stable
ARSG	0.503396189896194	2.66646	5.35683606156779	3.45284961549802e-07	3.52976597403896e-06	6.22803640052775	stable
GPR161	0.661099169905759	5.22659736619681	5.35662994005208	3.45610956533074e-07	3.53064840547067e-06	5.82814184934921	stable
FDXR	0.742011798717987	3.66658834316175	5.35577484437237	3.46966557520796e-07	3.54113668390859e-06	6.07518867126727	stable
FAM78B	1.21772732008106	1.21916942468765	5.35567925772008	3.47118415013509e-07	3.54113668390859e-06	6.34873309679245	up
MMP11	3.86856042105061	3.11677794046963	5.3548933205845	3.4836948594874e-07	3.55144006748158e-06	6.32739594040297	up
OTOGL	1.18404671974538	0.180087749336522	5.35473325518208	3.4862482004277e-07	3.55158521718537e-06	6.32051215546276	up
AEN	0.561311864613764	4.62802546916174	5.35281889041784	3.51692774271403e-07	3.58036368886802e-06	5.88542129785442	stable
ERF	0.453937287995342	5.74749338237432	5.35196379015749	3.53071650665863e-07	3.59191884389421e-06	5.75899596859671	stable
ATAD3C	-0.724308	2.40864712561443	-5.34708	3.61043827744041e-07	3.67048766493959e-06	6.1531529039103	stable
LAYN	0.440759275903329	4.34579289150183	5.3459490575714	3.6292073246583e-07	3.68702435169252e-06	5.89489600547768	stable
HSBP1L1	-0.581677	4.13785257929906	-5.34269	3.68364281315968e-07	3.73974791734357e-06	5.84176377479275	stable
BRINP3	1.88506485984239	1.77456955758982	5.34235952167109	3.68925745373295e-07	3.74286856411433e-06	6.28519831570814	up
DDRGK1	-0.332606	5.51225417966229	-5.34024	3.72512765891778e-07	3.77665901882436e-06	5.69975562442768	stable
CPXM1	3.22686386483841	3.98041263997001	5.33859	3.75330993622329e-07	3.80027105032179e-06	6.17244034030143	up
DUSP2	1.26371476514531	3.49381094638612	5.33857745154487	3.75357706755699e-07	3.80027105032179e-06	6.0899485251911	up
RNF220	-0.241316	5.89401249135246	-5.3383	3.75825748144561e-07	3.80239635708622e-06	5.68257196065594	stable
NTN5	0.941834092634005	-0.0488207	5.33784131585989	3.76622268846225e-07	3.80783983690717e-06	6.24104434143807	stable
ASPSCR1	-0.438734	4.63496502983983	-5.33646	3.78999282970115e-07	3.82885400214644e-06	5.7505070236656	stable
ADAM23	1.43454388527392	3.35102505626125	5.33633632023474	3.79220554553775e-07	3.82885400214644e-06	6.10440329556606	up
TMEM238	-0.975212	0.932725929542377	-5.33614	3.79566085699522e-07	3.82971781399976e-06	6.24396411394976	stable
PEBP1	-0.315555	7.76523567808832	-5.33592	3.79948340727223e-07	3.83095072365005e-06	5.75905454286494	stable
ABL2	0.724299510579522	5.93898880882278	5.33509	3.81381488034149e-07	3.84277065679278e-06	5.68528937178644	stable
CC2D2B	0.987307900409554	1.7310346204219	5.33474377174989	3.81989035081696e-07	3.8437624987218e-06	6.23846981698165	stable
RIOX1	-0.383342	3.19128959850058	-5.33474	3.8200178522359e-07	3.8437624987218e-06	5.98742861803131	stable
SCEL	-1.74356	5.14511130964295	-5.3324	3.86093167152728e-07	3.88227880227088e-06	5.69251569854221	down
CCDC92	-0.314843	5.54374256034805	-5.33183	3.87105384975061e-07	3.88980179131489e-06	5.66123001976121	stable
POU2F3	-1.34988	0.589910359486392	-5.33125	3.8814023589924e-07	3.8975417962043e-06	6.2344764304036	down
WDR47	0.330029076663114	4.77747866439106	5.33082363591333	3.88888045816399e-07	3.90239087392465e-06	5.74895385734953	stable
MAOB	0.675269472094788	6.21263068247658	5.32873451960979	3.92614151443105e-07	3.93579993927042e-06	5.64584550674353	stable
CLIC5	-1.2794	6.26635528263681	-5.32857	3.92914919362525e-07	3.93579993927042e-06	5.6698800458788	down
PLEKHG5	0.579558574563541	4.71349707611472	5.32850874353577	3.93018920009964e-07	3.93579993927042e-06	5.77074780206131	stable
MYOM1	1.20071098650709	2.96600900222757	5.32792378419793	3.94069522219311e-07	3.94364003519882e-06	6.10056598973852	up
PLN	1.68186295637556	5.10611848925771	5.32766321899817	3.94538385478428e-07	3.9456517016176e-06	5.79657708811208	up
BTNL9	-1.62794	6.36381993123895	-5.32691	3.95888556372143e-07	3.95646833373001e-06	5.67590010517737	down
NRXN2	1.73463525167939	1.97771443946269	5.32384210081383	4.01476954786966e-07	4.00959798031647e-06	6.19711081189823	up
TNFSF4	0.850954950133301	2.31796605362866	5.32339651391919	4.02293780129146e-07	4.01503365520492e-06	6.14310054333462	stable
CRACR2A	0.648798286758648	3.06071632736127	5.32148721205041	4.0581219738389e-07	4.0469869478147e-06	6.02178999321632	stable
DES	1.50978269055873	8.08757579419623	5.32136152979228	4.06044851596642e-07	4.0469869478147e-06	5.67679750249409	up
ANP32B	-0.309968	6.88404763505479	-5.3209	4.06899364103217e-07	4.05276168533096e-06	5.64014596429455	stable
SLC1A1	-1.01559	4.40021298465632	-5.32053	4.07590413085005e-07	4.0569016048346e-06	5.69575952620003	down
CBR1	-0.415202	5.38275355063269	-5.31999	4.08594197939487e-07	4.06414661029479e-06	5.6149655825093	stable
GNMT	-1.00303	-0.173932	-5.31972	4.09086770725692e-07	4.06630041805679e-06	6.19325894613997	down
ARHGEF26	-1.02662	5.41168003488673	-5.31942	4.09662138931547e-07	4.0692737482135e-06	5.61141673280059	down
CNIH3	0.671491881281471	1.49411170060214	5.31822207768756	4.11898778608085e-07	4.08873376528012e-06	6.16998309955607	stable
P2RY13	-0.94512	3.3076094022973	-5.3174	4.13445440916304e-07	4.10132309100207e-06	5.86161243155394	stable
ADTRP	-1.14649	2.93047242523444	-5.31587	4.16329471389801e-07	4.12715305722958e-06	5.91487816931686	down
BTBD19	0.736659816669851	4.09051509861141	5.31527154277309	4.17475424468289e-07	4.13572997837415e-06	5.82543742473518	stable
DNPEP	-0.287982	5.8582249455616	-5.31411	4.19682457829614e-07	4.15479992358068e-06	5.57647591914083	stable
BLOC1S3	-0.475844	3.33480208802636	-5.31078	4.26110938494028e-07	4.21560794825757e-06	5.84673894536185	stable
ADARB2	-1.50443	1.0757284511507	-5.31011	4.27404082811499e-07	4.22556345227932e-06	6.11275889919302	down
ANKRD53	0.885365306066466	0.838375972093722	5.30908994270122	4.29398696226811e-07	4.24243607922009e-06	6.15092383877101	stable
ZBTB8OS	-0.307538	4.32674088869181	-5.3087	4.3015302603702e-07	4.24704036632127e-06	5.67619312593324	stable
SNX1	-0.250122	7.50795328984072	-5.30586	4.35761902361965e-07	4.29953689463772e-06	5.60826754275268	stable
CADPS	1.20545181733634	1.26621505715551	5.30431566718431	4.38834129559917e-07	4.32637464478635e-06	6.12836097637705	up
EIF2S2	-0.346289	6.23604769221398	-5.3042	4.39069315997257e-07	4.32637464478635e-06	5.53794954289335	stable
MCRIP2	-0.63586	3.72629442496204	-5.3027	4.42082634865118e-07	4.35315460842116e-06	5.73014925785593	stable
WWC2	-0.802298	5.88938436984482	-5.30233	4.42820330821796e-07	4.35415269533765e-06	5.53395744622177	stable
SLC25A1	-0.391513	5.30502767305266	-5.30218	4.43117701688335e-07	4.35415269533765e-06	5.54014493868421	stable
KCP	1.28576858800766	1.63981538845817	5.30212139117208	4.43238214669499e-07	4.35415269533765e-06	6.10630563917352	up
ZNF208	0.974257840839387	1.73921189016284	5.30205789039039	4.43366305275031e-07	4.35415269533765e-06	6.09738495588359	stable
INSIG1	-0.811042	5.90982404653164	-5.3016	4.44296068230588e-07	4.36037666962344e-06	5.52857442996628	stable
MLLT11	1.10877000546062	2.4472783754217	5.30120669821167	4.45086776145301e-07	4.3652285615156e-06	6.04853708085591	up
A2M	0.641131724081583	13.124493276501	5.30023445223979	4.47059891760318e-07	4.37976073676824e-06	5.89002840917041	stable
MRPL34	-0.337101	4.61121754220416	-5.30018	4.47163135435438e-07	4.37976073676824e-06	5.59630247152933	stable
CMYA5	0.874000334951637	3.09688647463439	5.29938371252553	4.48793412256529e-07	4.39280781126308e-06	5.93248061366989	stable
CHSY1	0.750039865357673	6.85672628783755	5.29856013879457	4.50477820392475e-07	4.40390222446504e-06	5.52270509936944	stable
NUDT19	-0.31531	3.60317675360796	-5.29854	4.50524788016348e-07	4.40390222446504e-06	5.75876901378747	stable
LRP3	0.432316878221893	4.65939662585757	5.29618658519666	4.55366869413827e-07	4.44640661756402e-06	5.61827629111149	stable
EGFL7	-0.857359	7.03974746869032	-5.29613	4.55476721600985e-07	4.44640661756402e-06	5.5523326254569	stable
FAM210B	0.327182271008609	6.25216895869161	5.29559016696449	4.56603482752405e-07	4.45445424134151e-06	5.49662250479516	stable
PGD	-0.62092	6.90735370027419	-5.2953	4.57213914451361e-07	4.45745742804963e-06	5.53513634741586	stable
PGP	-0.481396	4.15764147121025	-5.29151	4.65155856937974e-07	4.53188553475747e-06	5.61834038485324	stable
PTGER1	1.26753464317679	1.52215404626206	5.28995539224449	4.68449383471967e-07	4.56095695170228e-06	6.06026460278473	up
LETM2	0.537754474277899	1.03133786905994	5.28931367600438	4.69817309606743e-07	4.57125415311554e-06	6.06340666401731	stable
TMEM37	-0.707393	4.16643388314996	-5.28884	4.7083316378318e-07	4.57811441299671e-06	5.59595144656663	stable
ZHX2	0.397615759326474	5.52881843289714	5.28859590066196	4.71351982795143e-07	4.58013592252984e-06	5.48864239821818	stable
RAB5C	-0.308182	5.82692061381559	-5.28698	4.74821493190837e-07	4.60829830823687e-06	5.45636218613399	stable
MT-ND5	-0.858878	12.2022977110112	-5.28696	4.74875896538155e-07	4.60829830823687e-06	5.81521708285267	stable
IFIT2	-0.851031	4.72608201005257	-5.28608	4.76774995746521e-07	4.62368167369453e-06	5.51239758787813	stable
ZFC3H1	0.365477757481652	6.16745759167667	5.28570752063223	4.77577173879692e-07	4.6284140450143e-06	5.45492474137426	stable
C6orf47	-0.250225	4.95822118401444	-5.28406	4.81169665614451e-07	4.66016459182543e-06	5.49149	stable
BFAR	-0.340486	6.01234253492567	-5.27529	5.00713710043048e-07	4.84065971086888e-06	5.4065095633894	stable
WIPF3	1.71744729317892	1.33598496080119	5.27524415620275	5.0080662558848e-07	4.84065971086888e-06	6.00608702942591	up
CAND2	0.612794250467998	3.07571535964195	5.27517495529264	5.0096386399099e-07	4.84065971086888e-06	5.81464334978659	stable
FLRT2	1.02628733862295	4.72566288002359	5.2751060413338	5.01120498206167e-07	4.84065971086888e-06	5.56329771467303	up
FOXP3	1.58929773206552	0.690568907518651	5.27149576664802	5.09393374612746e-07	4.91734849372239e-06	5.98502743575045	up
PLEKHG2	0.749299525385794	6.36403375066737	5.27082115500045	5.1095392816448e-07	4.92918291800325e-06	5.3913415091293	stable
ROR2	0.884419645589609	4.05902225845941	5.2699334265129	5.1301457922585e-07	4.94582314566492e-06	5.6456011202754	stable
PNPLA6	-0.604216	6.52337865397207	-5.26802	5.17493930646113e-07	4.98574433770301e-06	5.39564393504203	stable
AARS1	-0.340229	6.71944312114771	-5.26776	5.18090611966687e-07	4.98823059142566e-06	5.39843626814518	stable
VIP	-1.02335	0.769589065063286	-5.26744	5.18836878243563e-07	4.99215287616324e-06	5.95882155736964	down
LST1	-0.850434	4.80641006270241	-5.26566	5.23048537679509e-07	5.02939165049403e-06	5.41238375389138	stable
CDH13	-0.910354	5.05414315617753	-5.26428	5.26326512636766e-07	5.05760982234325e-06	5.38821632370729	stable
RGS7BP	1.27638829054656	2.43028686602739	5.26166184693328	5.32608572921794e-07	5.11463943136307e-06	5.88308344241399	up
ESAM	-0.838743	6.94011552593577	-5.26102	5.34158612243502e-07	5.12618274720458e-06	5.39122280031927	stable
CPB2	-2.78567	1.56462323443062	-5.26035	5.35771432539637e-07	5.13672964149996e-06	5.81160528253979	down
MEIS3	0.823520106028807	3.57674294271921	5.26027886617391	5.35955024029967e-07	5.13672964149996e-06	5.68669741401691	stable
UQCR10	-0.420556	5.54768863115456	-5.2588	5.39546704709613e-07	5.16779096689032e-06	5.33759146087066	stable
PALLD	0.724559593260306	8.53734626847391	5.25686889772633	5.44294050170911e-07	5.20987371869245e-06	5.43537224777947	stable
CTSF	0.6664441995629	5.73552953254999	5.25475313283184	5.49531546931957e-07	5.25659040120433e-06	5.33533842426446	stable
UBE2D4	-0.279349	4.42631358157245	-5.25389	5.51694187697143e-07	5.27385274430021e-06	5.42097823832845	stable
ZDHHC7	-0.276433	6.45101906127376	-5.25347	5.52734453218864e-07	5.28037044770887e-06	5.32273152556827	stable
PRDM15	0.374106584001783	3.73256023324776	5.25294935530054	5.54035489469259e-07	5.28936927762259e-06	5.58363738688228	stable
RETREG1	-0.695396	3.83135245488816	-5.25236	5.55503182886585e-07	5.29994649423723e-06	5.49170740399747	stable
GCLC	0.662539418774406	5.40459673613157	5.25185160060165	5.56794115325428e-07	5.30714951163645e-06	5.34957720916994	stable
MAN1A2	0.410841428583589	6.2627233112362	5.25177833942762	5.56978694249538e-07	5.30714951163645e-06	5.30480715891597	stable
UGGT2	0.403270362648824	4.94021542428394	5.24999979208623	5.61478020896228e-07	5.34656284797824e-06	5.37666	stable
TRIM25	-0.51662	6.07460964824543	-5.24857	5.65129291098102e-07	5.37785503046908e-06	5.29401347999813	stable
GCA	-0.759012	5.48423189826221	-5.24809	5.66350262631099e-07	5.38599465385327e-06	5.29510288500273	stable
GATA3	-0.806726	2.3211989927988	-5.24662	5.70130088845155e-07	5.4184427992116e-06	5.72610675748384	stable
ITGB4	1.30687111856208	5.85408543437623	5.24553104455203	5.72939819938234e-07	5.44163538846559e-06	5.32334995919789	up
SESN3	0.609563125929499	6.48384708997358	5.2441877540326	5.76429544548832e-07	5.47125233295673e-06	5.2749298968422	stable
RCOR1	-0.400129	5.60973370984899	-5.24355	5.78095885934799e-07	5.4835354125599e-06	5.27129655384763	stable
RAB23	0.708766734940762	5.05657759484638	5.24283784328339	5.79957330153788e-07	5.49765214317597e-06	5.34854969144185	stable
SH3PXD2B	0.834727005761081	6.99047407886776	5.2425048360208	5.80830823607951e-07	5.50239155149115e-06	5.28049916837133	stable
OSCAR	-0.999122	4.41510024155283	-5.24193	5.82352940807774e-07	5.51326553408696e-06	5.35026079278141	stable
ARTN	1.53340082690946	0.655994829868563	5.24019447703452	5.86926399558062e-07	5.55299472825293e-06	5.85177241945423	up
USP49	0.512325281568019	3.53083330123722	5.23904051909361	5.89994261297811e-07	5.57585547640384e-06	5.57105232769684	stable
TM7SF3	0.359849751786003	6.44889378853054	5.23900096277812	5.9009970047611e-07	5.57585547640384e-06	5.25238151393004	stable
TENT5B	-0.964212	3.51561422010258	-5.23703	5.95367674591945e-07	5.62202641949612e-06	5.46223187385097	stable
TMEM150B	-1.07221	1.90387908214467	-5.2359	5.9841632169997e-07	5.64576185828392e-06	5.7235499620082	down
MFAP4	0.739539011428919	9.35717740243494	5.23581679116378	5.98647751180468e-07	5.64576185828392e-06	5.39634533155095	stable
FMN2	2.11556561113006	-0.365186	5.23324008309101	6.05653247007409e-07	5.70817529217284e-06	5.76068058368453	up
NTF3	1.29011862864279	0.984746565200357	5.23244447102541	6.07832432108499e-07	5.72375490596859e-06	5.82657668917325	up
MN1	0.958857504936503	4.44523711275858	5.23235302553823	6.08083390661927e-07	5.72375490596859e-06	5.42361586610075	stable
CORO1B	-0.312957	6.15035503161597	-5.22942	6.16187650759982e-07	5.79633479140824e-06	5.20797752122373	stable
MARVELD2	-0.851145	3.67478107135494	-5.22865	6.18332039103857e-07	5.81279468285828e-06	5.40341584655769	stable
EPB41	-0.433492	5.88025656864842	-5.228	6.20140795870554e-07	5.8260803979395e-06	5.20068540263422	stable
PEDS1	-0.374759	4.84207725131657	-5.22694	6.23118082989995e-07	5.85032025527445e-06	5.24849104286957	stable
SMOC1	1.50397982026337	1.47259096490199	5.22643480268539	6.24541545480025e-07	5.85756942931775e-06	5.7941593631148	up
CDK18	-0.434278	4.58868565153198	-5.22638	6.24685464222265e-07	5.85756942931775e-06	5.2717166507484	stable
FAM118A	0.878792116870566	5.51581653996926	5.2252997113585	6.27747379860305e-07	5.88253603862732e-06	5.23789151056064	stable
ENTPD2	2.02091420075436	0.290706945919016	5.22493681534664	6.28775683598025e-07	5.88842631600922e-06	5.76269160470566	up
PIGK	0.375279409711023	5.33817435284675	5.22233797899209	6.36187864152559e-07	5.95405554436553e-06	5.21331735672863	stable
IGSF9B	1.38508747861183	1.85911369356449	5.22094486501374	6.40196159181311e-07	5.98776483866659e-06	5.75238	up
PTAFR	-0.770973	5.42682765756755	-5.21996	6.43030285074645e-07	6.01045630040266e-06	5.17331548786723	stable
LNX2	-0.703114	4.72648617469757	-5.21749	6.50252552663816e-07	6.07410929187741e-06	5.21331081927068	stable
REM1	1.40959721485398	2.44487188083727	5.21674171676977	6.52439198727635e-07	6.09067290016273e-06	5.69060143810233	up
MYOF	0.480766152360488	7.75941224780666	5.21614011282238	6.54210120169081e-07	6.10333709956348e-06	5.21307707441715	stable
PGM5	0.954231521296278	5.73161614407164	5.21521280987533	6.56948965446738e-07	6.12500962657969e-06	5.17425257710994	stable
CRISPLD2	0.974558452766816	7.96717321924599	5.21505017883013	6.57430455884033e-07	6.12562178724079e-06	5.21072886896274	stable
CAMK1D	0.498814291289731	5.32718324622472	5.21345350643584	6.62175904015864e-07	6.16593757399349e-06	5.18220290699332	stable
GSDME	0.907827233189283	3.86762196889892	5.21115186670179	6.69075338743756e-07	6.22624688252323e-06	5.42268867022028	stable
TIGIT	1.30545694158401	2.59264104339774	5.21012247723873	6.72183668579985e-07	6.24829655994931e-06	5.65063611431007	up
GATA2	-0.877393	5.63832923872425	-5.21009	6.72293126571153e-07	6.24829655994931e-06	5.12743913183723	stable
TTLL3	0.605669638211027	5.26994020394154	5.2090401628769	6.75466977774541e-07	6.27383609684538e-06	5.17508788893855	stable
CD274	-1.11258	4.54466343867994	-5.20796	6.78770854141071e-07	6.30055037955395e-06	5.18738765710685	down
SMG5	-0.279067	6.58168447692998	-5.20705	6.81539133077539e-07	6.32226257516702e-06	5.12521115351272	stable
RAD51B	0.502740255277752	2.28382047110107	5.20241907545233	6.95895436301313e-07	6.45137550167063e-06	5.6060162238892	stable
PFN2	0.834350954416157	5.34366437074306	5.20200406373965	6.97195746499406e-07	6.45676645106231e-06	5.14477090110214	stable
POMGNT2	0.394332069476749	4.57476249862801	5.20195374387673	6.97353568911828e-07	6.45676645106231e-06	5.21445963719215	stable
TCAIM	-0.289733	4.77307007098913	-5.20051	7.01903441648258e-07	6.49481130585458e-06	5.14485850252397	stable
IKZF2	0.866311871727195	3.79447572496291	5.19895038411102	7.06836536457167e-07	6.53592359120369e-06	5.3833261958015	stable
SLC34A2	-1.79965	9.16000732178091	-5.19883	7.07233874440207e-07	6.53592359120369e-06	5.28789989934121	down
HLA-E	-0.616009	10.493352142502	-5.19819	7.09272239223554e-07	6.55065163385716e-06	5.33249053293528	stable
ZNF10	0.536370584595872	3.87584190986762	5.19781440512779	7.10455973223458e-07	6.55581351618694e-06	5.33460204830187	stable
VAMP1	0.636085044955919	4.02314526022957	5.19773138010989	7.10721212772422e-07	6.55581351618694e-06	5.30913589037031	stable
DPYSL4	1.62586498315626	0.937822295004656	5.19648799794187	7.1470499426229e-07	6.5884350879085e-06	5.67410340090744	up
HAS2	2.11337323072941	3.93546887259416	5.19588449742047	7.16646433627657e-07	6.60220050892371e-06	5.47803874072753	up
FFAR2	-1.78556	1.01831645691089	-5.19535	7.18365061898649e-07	6.61389732926812e-06	5.62223265744336	down
TRPC1	0.637782656707731	3.74490724680311	5.19486721619308	7.19930621784227e-07	6.62240431294225e-06	5.35360664179065	stable
RHOT1	-0.29666	5.77231066458496	-5.19479	7.20188154866166e-07	6.62240431294225e-06	5.05437630438467	stable
MAOA	-0.770449	7.33884107642018	-5.19361	7.24016774186546e-07	6.65345670651405e-06	5.12054547922193	stable
REEP2	1.42663458526553	0.99995196323255	5.19226929286936	7.28384403104457e-07	6.68942059983276e-06	5.65819162020174	up
CXCL14	2.89409462748273	4.32475669635279	5.19076802494171	7.33313599514312e-07	6.72714187566494e-06	5.45128116072211	up
FGD1	0.590797559520889	3.17904897966189	5.19074026388832	7.33405054125171e-07	6.72714187566494e-06	5.43469264957407	stable
MAPK3	-0.332996	6.22568702636315	-5.18568	7.50259304502748e-07	6.87745476952706e-06	5.01894728648347	stable
RBX1	-0.370662	5.57845866453531	-5.18538	7.51265863030768e-07	6.8823988982004e-06	5.01627098714994	stable
SGCG	-1.30038	1.40870471756846	-5.1852	7.51870006996982e-07	6.88285391503926e-06	5.55423856187053	down
HLX	-0.708364	3.13051339652638	-5.18509	7.52260115013931e-07	6.88285391503926e-06	5.33108379405906	stable
GPR183	1.00105684354062	4.68284755958496	5.18495228220702	7.52717239639417e-07	6.88285391503926e-06	5.18880064821905	up
EPHB2	0.985616347992852	3.70057985527194	5.18453916121039	7.54114435880833e-07	6.89135220531051e-06	5.35085238783312	stable
RASGRP4	-0.734545	3.72657319378218	-5.18314	7.58853115327401e-07	6.93035662857281e-06	5.21227187809933	stable
IMPG2	0.782028365902963	-0.269031	5.18232836624853	7.61634482006901e-07	6.95144829891181e-06	5.58616833792594	stable
FARP2	0.297583809888748	5.25907274366208	5.18215619405788	7.62223182882649e-07	6.95251375049183e-06	5.04026956816144	stable
RTL10	-0.462812	4.39409394185144	-5.17961	7.70972330476234e-07	7.02796621302315e-06	5.09368961333382	stable
NHLRC1	-0.699955	0.738142289614336	-5.1786	7.74486586942345e-07	7.05563507250939e-06	5.58530780585581	stable
CTSV	1.83343488631395	0.339682080021768	5.17842787790418	7.75080477263581e-07	7.0566814033188e-06	5.58569588796933	up
GPAM	-0.756866	4.01516404778477	-5.1771	7.79720849862864e-07	7.09454468148848e-06	5.12971473936836	stable
ASF1A	-0.467225	4.13830158213122	-5.1747	7.8813876398736e-07	7.16435200221499e-06	5.11512575208857	stable
PDGFC	0.533879665110593	4.89868125709042	5.17463821366209	7.88365663946133e-07	7.16435200221499e-06	5.06096069478522	stable
MEI1	1.21029343356569	3.1265650054413	5.17392814317412	7.90879457175223e-07	7.18276527968447e-06	5.41803162861319	up
ATXN7L1	0.392386886097522	3.64985305839451	5.17130285429255	8.00241453688299e-07	7.26331291083323e-06	5.24766550503045	stable
PDZRN3	0.668239053906114	5.6456358270994	5.17036219765981	8.03622097546241e-07	7.28950561511926e-06	4.97235230053095	stable
TMEM178B	1.11427078651081	2.03908484043043	5.17004110884358	8.04779244729986e-07	7.29149038328618e-06	5.51795094277771	up
NFATC3	-0.267577	5.60630987768659	-5.17003	8.04830857594415e-07	7.29149038328618e-06	4.95132160021894	stable
ISYNA1	0.566869940996439	4.78704267186082	5.16912511488879	8.08089246312801e-07	7.31651056388068e-06	5.05200174464169	stable
LRRC15	2.05040297923224	2.48790800484837	5.16774855818338	8.13088458865225e-07	7.35725189652557e-06	5.5080895697022	up
MRPL10	-0.254324	5.00151821610176	-5.16687	8.16304361428942e-07	7.37734275272452e-06	4.97463468989905	stable
SECISBP2L	-0.505292	6.76377475384976	-5.16687	8.16310412527389e-07	7.37734275272452e-06	4.96412470379294	stable
ATP6V1E1	-0.264794	6.94984665230476	-5.16569	8.20613222419675e-07	7.4116820229701e-06	4.96342941547745	stable
PLPP7	0.650284249608491	1.70483962639403	5.16527533371984	8.22146166432277e-07	7.42097743732467e-06	5.50520590459317	stable
MPO	-1.40665	0.940073047820261	-5.1644	8.25369546499274e-07	7.44526912578275e-06	5.5066509892917	down
TMEM185A	0.293778230502636	3.49790286964256	5.16427211614099	8.25848194387958e-07	7.44526912578275e-06	5.23696052144762	stable
H4C16	0.80072373686013	0.139725947468629	5.16394130606489	8.270724887589e-07	7.45174607456108e-06	5.53095582379154	stable
PITPNM1	0.649844731423245	5.47752269067551	5.16367761047254	8.28049664633804e-07	7.45598998149179e-06	4.95997263691676	stable
CSGALNACT1	0.773699872770734	5.71664243567699	5.16081838751411	8.387175015139e-07	7.54743281295129e-06	4.9360313597673	stable
CACFD1	-0.495267	4.63264883354404	-5.16056	8.39689888248482e-07	7.55157005115287e-06	4.97719927086741	stable
NIBAN2	-0.472223	8.11394495068998	-5.15828	8.48313444301554e-07	7.62446940085795e-06	5.0079940447495	stable
SHE	-0.675823	5.71796334611635	-5.1567	8.54312064518819e-07	7.67370184294312e-06	4.89440965363971	stable
ADRB2	-0.767166	4.11604142766122	-5.15451	8.62726287222855e-07	7.74455876726379e-06	5.01551078095492	stable
ARMT1	-0.477754	4.60366986002279	-5.15426	8.6369219598352e-07	7.74850775824192e-06	4.95970247918802	stable
CLPP	-0.293706	4.51333130011161	-5.15406	8.64485543410338e-07	7.7509047717454e-06	4.97515817397065	stable
SYNDIG1L	-1.17933	-0.00252361	-5.15352	8.66554913153973e-07	7.76473261902139e-06	5.49619639316098	down
WSB2	-0.362004	6.09228857476271	-5.15296	8.68725498559316e-07	7.77945004211386e-06	4.87342254709215	stable
VPS26C	-0.292235	5.9525289147441	-5.1525	8.70516695898399e-07	7.79075422070432e-06	4.87016991450851	stable
VEGFD	-1.54932	4.68894221307731	-5.15158	8.74095761949037e-07	7.81803562190119e-06	4.92093016832956	down
MYH11	1.18040685757784	9.48316086082156	5.15141743860022	8.74744233444337e-07	7.81908816921634e-06	5.02731790590798	up
PODN	0.879823794668289	7.20347527907601	5.15016243141865	8.79666254535001e-07	7.85648514234007e-06	4.88915904618413	stable
SLC25A5	-0.382548	7.45522051461031	-5.15008	8.79994602190015e-07	7.85648514234007e-06	4.92748400532796	stable
PHF24	1.20602541758208	0.469535640488213	5.14915582969049	8.83633524129867e-07	7.88419469652155e-06	5.47372670079457	up
ADK	-0.399097	4.7133639894206	-5.14814	8.87642574857984e-07	7.91517116842189e-06	4.91888771748541	stable
CBARP	1.44768796950622	0.10383576542976	5.14798201110971	8.88281834275121e-07	7.91607967374882e-06	5.4451800391891	up
GPRC5A	-1.29986	8.0044829051259	-5.14693	8.92466562215135e-07	7.94856404352549e-06	4.97537632626882	down
PIP5KL1	-0.922146	0.896663322887968	-5.14459	9.01837075899039e-07	8.02716735049471e-06	5.43113801203938	stable
CEP164	0.365522034292008	5.34608038204961	5.14431557850398	9.02954654745829e-07	8.0322614849401e-06	4.86925257323998	stable
ZFTA	0.452316197787198	5.06461337490413	5.14335800060532	9.06825501889253e-07	8.06182647455074e-06	4.90114164247385	stable
CLTCL1	0.520784632912695	3.4376700855567	5.14219937603316	9.11530641770971e-07	8.09876832565029e-06	5.17087673364679	stable
FREM2	-1.32508	3.09818841622996	-5.14124	9.15461360314314e-07	8.12744571673416e-06	5.10847482587263	down
SSTR2	1.37299891767536	1.92845766131337	5.14113798134886	9.15861780583715e-07	8.12744571673416e-06	5.41445203815788	up
NT5E	0.839576899211208	4.63090553486211	5.13995394517201	9.20717005950146e-07	8.16561241098832e-06	4.98254847008706	stable
RAB8A	-0.274222	5.89850245938893	-5.13714	9.32336834241673e-07	8.26369067702412e-06	4.80249912536293	stable
CTNNBL1	-0.227208	5.26652398378819	-5.13675	9.33985237226833e-07	8.27332322885657e-06	4.82448601118167	stable
DCN	0.700971527839753	11.1377408830339	5.13373734423705	9.46622501272108e-07	8.37901255160253e-06	5.06301798866452	stable
PNMA8A	1.26520768254546	2.66684935393481	5.13363514950404	9.47054232463391e-07	8.37901255160253e-06	5.30349021814173	up
TMEM87A	-0.333749	6.61942085060389	-5.1326	9.51420614803064e-07	8.41259128251136e-06	4.80462823180072	stable
AKT1	-0.24769	7.37834739843095	-5.13041	9.60758646201532e-07	8.49006335764533e-06	4.83453919569195	stable
C17orf107	0.856561524989381	1.7016708416607	5.12851702251126	9.68923067416341e-07	8.55707776145691e-06	5.36008643069296	stable
NHERF2	-0.930503	7.10298070941621	-5.12776	9.72205994577279e-07	8.58092660642175e-06	4.82481440426978	stable
NRL	-0.527044	0.648454665550478	-5.12754	9.73156912991914e-07	8.58417633849335e-06	5.37828472805238	stable
GPC2	0.983844527374711	0.456136720773429	5.12690826916925	9.75897918586067e-07	8.60320301537483e-06	5.38408195661514	stable
CDH6	0.854306774783548	4.91540152066522	5.12453097480964	9.86294346510862e-07	8.68950285783981e-06	4.86593962180556	stable
ACAD11	0.829682439085374	0.983633907702611	5.1243848585649	9.86936848190774e-07	8.68950285783981e-06	5.37240943052519	stable
CEP97	0.634436299649313	3.77246957605642	5.1242666544149	9.87456912906377e-07	8.68950285783981e-06	5.04358826965681	stable
FGF14	1.77019	2.82537996432869	5.12194027738997	9.97746745841427e-07	8.77481033611347e-06	5.25755848647504	up
DACT3	0.831303780555049	4.2609187609358	5.1215399612468	9.99527879722645e-07	8.78522983066485e-06	4.95438143395697	stable
HTR1F	1.11571	-0.00311797	5.12014441830614	1.00576131797814e-06	8.83474655643169e-06	5.3388484566385	up
KHDRBS2	-1.16393	1.07452274745144	-5.11565	1.02608013072625e-06	9.00785840627435e-06	5.29243592599274	down
TRAK1	0.351118334192728	6.69229646780843	5.11471080520358	1.03039382177434e-06	9.04034031480516e-06	4.72115850031178	stable
MYOCD	1.37819136062139	4.56342687256247	5.1123943908746	1.04107249895156e-06	9.12859463217581e-06	4.91316309064271	up
KCNN4	1.27140301184263	3.5051095962593	5.11213208310179	1.04228850357863e-06	9.1298245110267e-06	5.0884966358177	up
MAGI3	-0.639021	5.29380693592114	-5.1121	1.04245229974523e-06	9.1298245110267e-06	4.71221356909348	stable
LGR6	1.63545767223068	3.11058526592152	5.11148902263419	1.04527544805237e-06	9.14911029427183e-06	5.17202751786139	up
CEP83	0.64923640551901	3.82519976059519	5.10930896963399	1.05546365025936e-06	9.23279990022007e-06	4.96937925818862	stable
PAQR5	-0.846828	3.93685577922469	-5.10879	1.05789645750896e-06	9.24858914870298e-06	4.84315717710683	stable
TSC22D3	0.775175502187281	9.5936408920006	5.10789019268325	1.06214594952129e-06	9.28023249252558e-06	4.85635691235444	stable
MPIG6B	-1.24854	0.419197761261739	-5.10699	1.06642370419023e-06	9.3120851134714e-06	5.29228273493768	down
TTC1	-0.274136	5.33692645141674	-5.10618	1.07025001925866e-06	9.33996032802093e-06	4.68648889004468	stable
LIMD1	-0.543616	6.38449909354306	-5.10568	1.07261547196739e-06	9.35506128925495e-06	4.68403274629914	stable
TSR2	-0.249576	5.57059494370839	-5.10545	1.07372306585556e-06	9.3591801675256e-06	4.67217825493038	stable
PKD2	0.567794400859069	6.70953284565372	5.1044514040659	1.07851352555312e-06	9.39537714069963e-06	4.67407693808433	stable
GABPB2	0.355693451459542	4.81140876028029	5.10428111768403	1.07933038030356e-06	9.39693607107073e-06	4.755	stable
FMO3	1.18715045560047	5.31604501398934	5.10340481494964	1.08354348459697e-06	9.42804434234968e-06	4.74677644937008	up
NOTCH1	-0.401308	6.71942144428508	-5.1029	1.08597015138462e-06	9.44358105079505e-06	4.68321865143407	stable
BNC1	3.14985328321833	0.252407120031074	5.10129814297809	1.0937375444036e-06	9.50551490655425e-06	5.23686199214903	up
MACROH2A2	0.502704084649708	3.50997041119143	5.09963233389467	1.10186428692278e-06	9.57049694024735e-06	4.97554613278971	stable
SOX8	1.06282762637069	0.490179859651536	5.09886272748871	1.10563866235676e-06	9.5976211757086e-06	5.26815738222373	up
GRM7	2.33696155517134	-1.15294	5.09849583471392	1.10744243590923e-06	9.60761750493458e-06	5.19706364462458	up
HPS1	-0.312128	6.1804474763959	-5.09069	1.14651240696429e-06	9.94071469510946e-06	4.60694704756801	stable
SLC26A8	-1.41849	-0.9866	-5.0871	1.1648961504629e-06	1.00941677602759e-05	5.20267955641251	down
FBXL22	1.49253052362446	1.09563914576365	5.08696343764274	1.16562170451354e-06	1.00945169483768e-05	5.21912645604249	up
ANKRD29	-0.933837	4.98072290543825	-5.08589	1.17116867687867e-06	1.01365956398941e-05	4.62058398234691	stable
LIPH	-1.23945	4.02946917603731	-5.08565	1.17243711251912e-06	1.01416154459889e-05	4.71561806885056	down
THSD4	0.718170741851413	5.87271003214158	5.08434436758271	1.17924298763222e-06	1.019450026456e-05	4.59579376576898	stable
GPATCH3	-0.317829	3.44358	-5.08372	1.18252624513085e-06	1.02091926943031e-05	4.85781501475233	stable
SRGAP3	1.76570585050583	3.38412125700415	5.0836840813421	1.18270136861474e-06	1.02091926943031e-05	5.02142309283991	up
INPP5F	0.288594087338233	4.80764990666482	5.08362302708649	1.18302165020538e-06	1.02091926943031e-05	4.66571593301558	stable
MATCAP1	0.523623684497981	5.4774855742369	5.08338072141156	1.18429358178288e-06	1.02141854527188e-05	4.60340785634079	stable
ECEL1	2.69779694001435	-0.278241	5.08282310341389	1.1872257316498e-06	1.023121713344e-05	5.15092664337987	up
LSM14B	-0.220073	5.14645735879988	-5.08274	1.18765740942112e-06	1.023121713344e-05	4.60092471669106	stable
NHSL2	0.584016137185465	5.6829039219888	5.08244681067503	1.18920839842383e-06	1.02385908341212e-05	4.59258831333796	stable
PCDHB14	0.631705643396568	3.0489739427801	5.07950739935058	1.20480721253463e-06	1.03668312195372e-05	4.98367666352896	stable
ASCC3	0.350889648863377	5.62185224631335	5.07929656082477	1.20593370265901e-06	1.03704666514127e-05	4.57372968144828	stable
UBE2V1	0.644877463024914	1.64041	5.07909292215021	1.20702269701916e-06	1.03737755833076e-05	5.14889196457477	stable
MAPK13	-0.561122	5.78022134097748	-5.07498	1.22922067029544e-06	1.05583963231033e-05	4.53814612020806	stable
RASD1	1.19583400475903	5.62789328468088	5.07389050454962	1.23517010886381e-06	1.06033163599492e-05	4.58740741069607	up
NARS1	-0.230814	7.02887621028823	-5.07305	1.23978527295268e-06	1.06367366662003e-05	4.56750475969794	stable
SAP30	0.628032029670009	4.03044875537505	5.07289765024828	1.24061395296271e-06	1.06376508388206e-05	4.77797712349765	stable
GALNT18	-0.593284	5.90923640458666	-5.07128	1.24954551129872e-06	1.07052774349803e-05	4.5250095652743	stable
CCNQ	-0.322386	3.77925118059039	-5.0712	1.24995432680512e-06	1.07052774349803e-05	4.73784542959915	stable
RAB3IP	-0.603872	4.13246948525863	-5.0698	1.25772808735706e-06	1.07655970103759e-05	4.65505884183546	stable
ZNF793	0.659987729209927	2.95354045090875	5.06942073537082	1.25986248338936e-06	1.07776040899005e-05	4.95359184078942	stable
TMEM60	-0.394809	3.72874109615654	-5.06888	1.26285600866661e-06	1.07969424629529e-05	4.73446956952389	stable
PCBD1	-0.471446	5.19369903775978	-5.068	1.2678276291944e-06	1.08331605601291e-05	4.52784081863844	stable
MXRA7	0.497816844883105	7.14006141057524	5.06664740519714	1.27542379692018e-06	1.08917495376413e-05	4.53325075388839	stable
GCDH	-0.285064	3.91272968812369	-5.06476	1.28609622949067e-06	1.09765258149636e-05	4.68944902636095	stable
SPECC1	0.362890688681653	4.7718130329925	5.06352738193755	1.29315384356167e-06	1.10303701618454e-05	4.58729469435558	stable
ZMAT5	-0.334955	3.48472430986538	-5.06257	1.29865499711152e-06	1.10708835430844e-05	4.75565155817072	stable
TMEM92	-1.04364	1.41330194530976	-5.06155	1.3044957430891e-06	1.11142433727273e-05	5.03831262672727	down
FGFR1	0.548190783554037	7.18912323412637	5.06135915504483	1.30561603942377e-06	1.1117358310261e-05	4.51090367957229	stable
RBFOX2	0.399092335964334	7.19793235247806	5.06103163025359	1.30750865778943e-06	1.11270421940474e-05	4.51354297747057	stable
CCR8	1.86926079688844	-1.26797	5.05878371906023	1.32057049097408e-06	1.12317112601266e-05	5.02948534634268	up
MSRB3	0.64969084550938	7.19116483073181	5.05695374584029	1.33129742349141e-06	1.13164122016457e-05	4.49171269022494	stable
CRLF1	1.65559139779414	4.11279083590652	5.05633786610383	1.33492660152347e-06	1.13407172820313e-05	4.78550009042721	up
SERPINB6	-0.389708	7.39945893079846	-5.05357	1.35134250923483e-06	1.14735599444024e-05	4.50961296536628	stable
HNF1B	-1.13019	2.83456101218312	-5.05259	1.35719761934596e-06	1.15166348678487e-05	4.78159597521069	down
RDH11	-0.292091	5.7513168903675	-5.05203	1.36055342352935e-06	1.15384642959187e-05	4.43821812071024	stable
CYB5B	-0.214773	5.97924427970078	-5.05118	1.36568751487821e-06	1.15728227657665e-05	4.43320184296422	stable
SNTB1	-0.541283	5.69650685938219	-5.0511	1.36617600907392e-06	1.15728227657665e-05	4.43590843744913	stable
ARHGAP25	-0.596171	5.15414510865664	-5.05028	1.37113172214043e-06	1.16081272407188e-05	4.45785401659717	stable
MOAP1	-0.368822	5.37051260103938	-5.04846	1.38222350333479e-06	1.16953098378086e-05	4.4371215183734	stable
TMEM9B	-0.291909	5.90364143313317	-5.04831	1.38314790604373e-06	1.16964132054708e-05	4.42109653424439	stable
RANBP9	0.27711179993624	5.89575930451338	5.0477804234089	1.38635904944761e-06	1.17145263224905e-05	4.42319998567932	stable
SERPINA3	2.16938511158312	1.54407229059574	5.04762788054916	1.38729312402258e-06	1.17145263224905e-05	5.05660036453992	up
FAM234B	-0.301181	3.47443235954387	-5.04757	1.38767554359825e-06	1.17145263224905e-05	4.6998571727253	stable
ACAA2	-0.372744	5.51150118398875	-5.04698	1.39124084860906e-06	1.17378974460825e-05	4.42291865140224	stable
COMTD1	-0.533834	3.10157575480258	-5.04557	1.39996850159082e-06	1.18047716067169e-05	4.74158544425704	stable
EXTL1	1.38174188815261	0.0894056461197732	5.04536629832005	1.40121358046063e-06	1.180851101474e-05	5.03506490419385	up
SULF2	0.799246213902106	6.31639666781299	5.0438959992424	1.41033627068197e-06	1.18785955422619e-05	4.41135191530046	stable
NPTX2	2.5842155124002	1.41999906996618	5.04217019301487	1.42111795815683e-06	1.19625649380618e-05	5.03724673363955	up
TDRKH	-0.444091	3.11334337582137	-5.04192	1.42268444465632e-06	1.1968911795678e-05	4.73288442958886	stable
EI24	-0.222537	6.5740064951287	-5.04159	1.42477041794538e-06	1.19796193075076e-05	4.40986391874888	stable
VAT1L	2.15281160238424	1.06006072100394	5.04068609950818	1.43045362013361e-06	1.20205432277172e-05	5.03082170205265	up
TRIM55	2.23403578517559	-1.23202	5.03967589896185	1.43684233592388e-06	1.20673457528476e-05	4.96102258773743	up
KAT5	-0.239346	5.58941719718556	-5.03906	1.44074574592256e-06	1.20932339505329e-05	4.38789199159847	stable
ARHGEF25	0.649124521371603	5.28458823575337	5.03791872214238	1.44802121885084e-06	1.21473807374099e-05	4.43002653744461	stable
OLFM1	0.681113759944112	5.05044057357056	5.03755052675003	1.45037430939898e-06	1.21601957608175e-05	4.46236642793733	stable
C1orf116	-1.57303	6.15406056845378	-5.0371	1.45325629555542e-06	1.21774280374442e-05	4.41114225074408	down
LENG1	-0.368927	2.73836944475644	-5.03647	1.45733272018939e-06	1.22046437186526e-05	4.78185984802976	stable
DUSP14	0.802351608408459	3.72221477633216	5.03458414317241	1.4694681649905e-06	1.22992815559518e-05	4.68554081870588	stable
PPP1R9B	-0.336021	6.66935183220592	-5.03423	1.4717522659898e-06	1.23114041057898e-05	4.38514561047883	stable
ARHGAP27	-0.371292	5.97438908836656	-5.0339	1.47388177925221e-06	1.23222204824996e-05	4.36334038887193	stable
TTC8	0.438291073074853	4.04305088290313	5.03294487643105	1.48012428157303e-06	1.23673912602679e-05	4.5813305188651	stable
PLEKHJ1	-0.42026	4.76555903201688	-5.03278	1.48118229342259e-06	1.23692156260818e-05	4.41605493555035	stable
PBX3	0.391830259190512	5.37587350581634	5.03117733921034	1.49169836943738e-06	1.24499765893382e-05	4.38289622516916	stable
FAM89A	-0.813606	4.08888425939059	-5.03085	1.49382701960131e-06	1.24606828005361e-05	4.49326410110587	stable
SLC7A7	-0.699602	5.90983812601829	-5.02996	1.49975290379067e-06	1.25030334044937e-05	4.34980080381913	stable
SCIMP	-0.792323	3.65948	-5.02877	1.5075821660305e-06	1.25611950722824e-05	4.55840734382999	stable
CCDC43	-0.236454	4.24297607398842	-5.02857	1.5089175804556e-06	1.25652147414875e-05	4.48143581746681	stable
URB1	0.611247999729342	5.20705540061755	5.02810459220244	1.51202885750139e-06	1.25840096609339e-05	4.39906852601188	stable
CADM1	-0.984639	6.31186307112886	-5.02678	1.52086364738156e-06	1.26503909596712e-05	4.3531214384653	stable
DLG4	0.409256187271028	5.02666625152934	5.02638654789605	1.52351321088973e-06	1.26652782785647e-05	4.39871012910183	stable
DDIT4	0.820280768237844	8.09784260623021	5.02551571280959	1.52936667934441e-06	1.27067685016483e-05	4.40601737347389	stable
OSR2	1.82065001102506	2.89301447236605	5.02501481052606	1.53274347524695e-06	1.27276460732034e-05	4.85071759347633	up
ZNF438	-0.349631	4.47741039058676	-5.02265	1.54880970916839e-06	1.28538117328223e-05	4.41616584423943	stable
CDH3	2.20042215756793	3.89756438308536	5.02104179449273	1.5597851363417e-06	1.29376097091495e-05	4.72479	up
DOK1	-0.432201	4.24522310943302	-5.01932	1.57166204050646e-06	1.30287864483403e-05	4.43053636441569	stable
EPS8	0.499581747864231	6.58702315798226	5.01865471192485	1.57625475656472e-06	1.30538313418227e-05	4.3037831765116	stable
PVR	-0.566019	5.30223437035465	-5.01863	1.57645549909053e-06	1.30538313418227e-05	4.31320557054826	stable
TMEM176A	0.601009430021521	5.78959422109348	5.0179712500159	1.58100132045748e-06	1.30841182312692e-05	4.30794020292973	stable
FITM2	-0.312475	4.00718574279216	-5.01721	1.58631482793338e-06	1.31173066611519e-05	4.46896868576851	stable
ADIPOR1	-0.298941	6.97920728137175	-5.01714	1.58679251036404e-06	1.31173066611519e-05	4.32796858875276	stable
MBTPS1	0.217195297211506	7.36091392742467	5.01537319209209	1.59917159943292e-06	1.32122248072049e-05	4.33105186361496	stable
INPP4B	0.747490869500145	5.41024113113743	5.0148958273667	1.60253218400714e-06	1.32325681628975e-05	4.33519508224161	stable
POLR2L	-0.451729	5.78956870633046	-5.01433	1.60653494473419e-06	1.32581883870472e-05	4.27710633141006	stable
N4BP2	0.478771960254533	4.20750037779251	5.01225965700121	1.62121441351557e-06	1.33718418395844e-05	4.47820827779121	stable
MAP3K7CL	0.782023976947919	3.66242603380418	5.01049207664609	1.63385938003252e-06	1.34665119863123e-05	4.59472901170463	stable
BDNF	-1.34899	1.09173046303946	-5.0104	1.63452063210416e-06	1.34665119863123e-05	4.84909938307844	down
DLL1	0.652286787123769	4.48458818673851	5.00957861611181	1.64043162362379e-06	1.35076569299061e-05	4.42634507721997	stable
AP5B1	-0.474829	4.97284883265996	-5.00924	1.6429031149527e-06	1.35204501599823e-05	4.29745817326503	stable
DIP2C	0.4466710591328	5.27822310936415	5.00840173743407	1.64893700407303e-06	1.35625298754884e-05	4.29840206960842	stable
TNFRSF13C	2.41210357893801	1.26800075115097	5.00757706476809	1.65492248231233e-06	1.3604164669053e-05	4.89605278659289	up
ANXA3	-1.26413	5.89090405077902	-5.00656	1.66232381064161e-06	1.36573854180488e-05	4.26405288110244	down
GCC1	-0.263903	4.56832756537356	-5.00615	1.66535752935224e-06	1.36687437543375e-05	4.33648554987317	stable
INPP5K	-0.512507	5.84988443670635	-5.00612	1.66556208261732e-06	1.36687437543375e-05	4.2444123840643	stable
LDLRAD2	1.06865589273702	-0.489637	5.00527856649544	1.67171661428646e-06	1.37082476186602e-05	4.8497419312866	up
CYB5A	-0.820744	7.32770398492345	-5.00521	1.67223684547772e-06	1.37082476186602e-05	4.31224582255492	stable
SPAG4	1.31769307967059	2.09698477596242	5.00417251423393	1.67985695286021e-06	1.37630549346962e-05	4.82489866390732	up
CELSR2	0.877991632296088	4.19595592844645	5.00391534174958	1.68175520517873e-06	1.37709482643068e-05	4.46952746663529	stable
CXCL16	-0.591033	7.02797661323884	-5.00348	1.68495704863298e-06	1.37895012685624e-05	4.27925849907099	stable
DHRS13	-0.702746	2.77797500018462	-5.00263	1.69130549304553e-06	1.38337708040276e-05	4.61735486965512	stable
EYA2	2.25835359231464	2.59904727843896	5.00199591857776	1.69598889930394e-06	1.38602720601427e-05	4.80593697614885	up
ZNF385D	1.88873155657448	3.50752634742306	5.00191968711949	1.69655661169347e-06	1.38602720601427e-05	4.67914249241279	up
ADCY5	1.05057021912102	4.49015384773473	5.00181075287793	1.69736818929451e-06	1.38602720601427e-05	4.4234757357847	up
CD244	-0.970485	1.42934319087932	-5.00143	1.70020386309648e-06	1.38757357935037e-05	4.79020052682813	stable
NR2F6	-0.486819	4.54948216091443	-5.00122	1.7017805396786e-06	1.38809131395379e-05	4.30559425402453	stable
HOXC4	1.34391077095179	0.819412288843482	5.00037120996411	1.70812850344494e-06	1.39249811755658e-05	4.86659160950933	up
HAPLN3	1.02161345322772	4.21885230703262	5.00003717265957	1.71063482621587e-06	1.39377000138197e-05	4.46914277864187	up
IGSF1	1.76080784876809	-1.27567	4.99964378080317	1.71359107474941e-06	1.39540686136725e-05	4.79690731628597	up
FTO	0.573043848699903	6.01403989071586	4.99935266204279	1.71578195940065e-06	1.39641900795199e-05	4.22110339963884	stable
PWWP2B	-0.455562	4.04944229696574	-4.99812	1.72509376758497e-06	1.40322232414656e-05	4.36995463004683	stable
EML6	1.25316995580258	1.81817239829554	4.99668944479046	1.73595136575919e-06	1.41127481065114e-05	4.80832061979729	up
HIVEP2	0.616646941509474	5.92492094965029	4.99504069054128	1.74855314450363e-06	1.42032823330717e-05	4.20733076202865	stable
GIMAP6	-0.689932	6.23180732552536	-4.99498	1.74901596308411e-06	1.42032823330717e-05	4.20941419611493	stable
TUT4	0.333709607510841	5.55543251795556	4.99396696927372	1.75680755488199e-06	1.42586953669237e-05	4.21475366491348	stable
RNPEP	-0.32337	6.17667361280254	-4.99119	1.77834756883295e-06	1.44255716059902e-05	4.18271333575026	stable
ATF7	0.281163647154309	6.28064528793051	4.99095698352507	1.78014961415239e-06	1.44322421387335e-05	4.17989410262215	stable
MPDZ	0.482566758496185	6.25592975696974	4.98981070094034	1.78911786405061e-06	1.449697208764e-05	4.17864763244823	stable
SMC6	0.254739071288594	5.25439932677187	4.98941439507859	1.79222866660655e-06	1.45141948805834e-05	4.21309	stable
GDF11	0.555449113334116	4.41622868462009	4.98923922801302	1.7936053140205e-06	1.45173625718879e-05	4.34017981843871	stable
RBM24	1.54374424521865	1.25502980718488	4.98633098255155	1.81661201878876e-06	1.46955033765938e-05	4.80334186452161	up
ANGPTL1	0.884182866679432	5.13366957340663	4.98276969626558	1.8451754427487e-06	1.49183751081949e-05	4.2293013228334	stable
APH1A	-0.23572	7.23558379062005	-4.98208	1.8507178700998e-06	1.49549780276688e-05	4.19262741479741	stable
ZNF710	-0.426765	4.75460014347264	-4.98095	1.85993702792624e-06	1.50212348456039e-05	4.20144796427852	stable
KDELR3	0.623324550404611	4.43122962083118	4.98052256532837	1.8634225812394e-06	1.50411386543767e-05	4.31047807453753	stable
PAPPA	1.15865574333027	4.46214106798073	4.97879762713576	1.8775481893265e-06	1.5142508250387e-05	4.3534936089076	up
KLHL38	1.59528290507612	-1.20292	4.97873816616047	1.87803696785399e-06	1.5142508250387e-05	4.71590576177616	up
CLEC11A	0.96301305521197	4.21995	4.97835896361704	1.88115698035079e-06	1.51535280234268e-05	4.36866273887606	stable
AFF4	0.510868665752598	7.25641777482606	4.97832203980491	1.88146105185308e-06	1.51535280234268e-05	4.16162001797927	stable
HAAO	0.585579734837869	2.97325175925379	4.97818985716506	1.88254998123918e-06	1.51540129910571e-05	4.56309803350053	stable
PHYHIP	1.67257013469865	2.21450276206265	4.97635146480632	1.89775838021927e-06	1.52680932272037e-05	4.71401259848711	up
DOCK1	0.349873424681894	6.60214794247202	4.97536448315806	1.90597250168926e-06	1.53246929919526e-05	4.12315879928162	stable
SART1	-0.229026	5.68892412301688	-4.97526	1.90687409233923e-06	1.53246929919526e-05	4.11355099886307	stable
FCGR1A	-0.893235	2.95486291293927	-4.9725	1.93000380552176e-06	1.5502118898114e-05	4.44807566608414	stable
GLOD5	-1.20368	-1.03636	-4.97076	1.94471040754179e-06	1.5611732432424e-05	4.73102021311352	down
CHAMP1	-0.306725	4.42085287096901	-4.96827	1.9659977315332e-06	1.57740264614464e-05	4.19591805608101	stable
BBS7	0.317897299482103	3.99903722257914	4.96748239079929	1.97282146977264e-06	1.58201595379536e-05	4.30723529587239	stable
MIIP	-0.482811	4.58825410195477	-4.96732	1.97419429561644e-06	1.58225550428323e-05	4.15943669162536	stable
LRRC47	-0.200519	5.4389755108718	-4.9669	1.97780696535884e-06	1.5842889835074e-05	4.08836235596551	stable
PLCH2	2.76305425246531	3.38728975043942	4.96667648177111	1.97978340023603e-06	1.58501028635201e-05	4.5994326014997	up
PDZD4	0.786988828468493	3.66632088397342	4.96577945992768	1.98756047309934e-06	1.59037226122903e-05	4.39849572975119	stable
SUPT7L	0.194172359011305	5.96349481493325	4.96559575491194	1.98915682940858e-06	1.59078551867632e-05	4.07234664997512	stable
SIDT1	0.879821731307244	3.28637965587409	4.96517696266264	1.99280069777839e-06	1.59283489305336e-05	4.47982436215695	stable
ATP10D	0.475044482434666	5.62027358081395	4.96485443139143	1.99561142644693e-06	1.59421648172396e-05	4.0918472681004	stable
FAM174B	-0.790145	4.53466606478453	-4.9643	2.00043693906374e-06	1.59720523302699e-05	4.14067108043911	stable
SQLE	-0.735554	5.09598569499118	-4.96358	2.00672603605404e-06	1.60128582854243e-05	4.08876936304539	stable
TNFRSF13B	2.12916267553469	-0.39553	4.96346979555828	2.00772176044931e-06	1.60128582854243e-05	4.67360600618392	up
TBCK	0.363399977125184	4.88970684156983	4.96316972031754	2.01035567787875e-06	1.60251891184155e-05	4.14773777723285	stable
SNX8	-0.368533	4.92233767148613	-4.95668	2.06813528577894e-06	1.64768528365654e-05	4.08130707076683	stable
PRNP	0.35921643278454	7.41358272084356	4.95645246241701	2.07020246130001e-06	1.64844067337354e-05	4.08145877897514	stable
RFX8	1.46830794345471	-0.401244	4.95540911417298	2.0796519360768e-06	1.65421762845897e-05	4.6465738158065	up
GNG12	0.479731931707044	7.17208435984598	4.9554034467708	2.0797033792044e-06	1.65421762845897e-05	4.06168992716078	stable
MMP28	-0.778959	4.57555067323537	-4.95468	2.08624368625787e-06	1.6585243250008e-05	4.09636594468766	stable
XG	1.63168539158174	0.104850471130027	4.95387866798352	2.09358880095319e-06	1.66346583747796e-05	4.66274561439216	up
AJUBA	-0.698105	4.14060170582602	-4.95327	2.09918740695602e-06	1.6670150777288e-05	4.15530959710694	stable
TIMP2	0.555928421565307	9.19602867898859	4.95178156352272	2.11283322237547e-06	1.67694753226364e-05	4.17233482086554	stable
IGLL5	2.63521597504899	0.352599529889295	4.95150266807475	2.11540545461253e-06	1.67808496240696e-05	4.64331937496044	up
PAPSS2	-0.915704	7.13454577346157	-4.95108	2.11929509142223e-06	1.68026566155764e-05	4.07244927815759	stable
APLNR	1.90925163464753	4.16007273918611	4.94901874122034	2.1384490421981e-06	1.69453969018936e-05	4.36168459487708	up
ARPC1A	-0.412613	3.7757835266172	-4.94868	2.14160246334865e-06	1.69577289161841e-05	4.21611819110379	stable
TRIM17	1.29494896443173	0.838880606479476	4.94860535709287	2.14230761747463e-06	1.69577289161841e-05	4.65595198511546	up
RAP1GAP	-1.08924	4.51533704465438	-4.94842	2.14400142773494e-06	1.69620220365002e-05	4.07086253614786	down
LONP1	-0.320975	5.71316890468291	-4.94587	2.16803077160638e-06	1.71424808985676e-05	3.9882429087363	stable
SLC1A5	-0.428331	6.53042957489719	-4.94575	2.16913884969996e-06	1.71424808985676e-05	4.00547755257857	stable
ATP5PD	-0.306434	6.15350917815035	-4.94462	2.17988114710395e-06	1.72181389694307e-05	3.98435946086429	stable
PCSK1	3.12215932344333	0.640018435752834	4.94205381048497	2.20437046402694e-06	1.74022407854131e-05	4.61035660063756	up
CHIA	-1.98351	0.961076395111575	-4.94129	2.21171042543319e-06	1.74508335709996e-05	4.55847734548583	down
ADISSP	-0.437307	4.3823219173633	-4.94077	2.21675999866983e-06	1.74813123877972e-05	4.07758314060058	stable
FGF18	1.03886832205341	2.1044307263879	4.9403238272443	2.2210477157759e-06	1.7505753826161e-05	4.5460273906609	up
AQP4	-1.78135	6.32899172892291	-4.9363	2.26028232352534e-06	1.78054646566053e-05	3.99597483314707	down
SMIM3	0.684829371386814	6.09368797190182	4.93493575664157	2.27377785697056e-06	1.78929329099494e-05	3.9481848256003	stable
HSPB7	1.17409408415541	4.52140746727669	4.9349319929459	2.27381511149449e-06	1.78929329099494e-05	4.14549444026785	up
GON4L	0.26256625964481	5.87841105003749	4.93400013821563	2.28305722722792e-06	1.79560683471941e-05	3.94391875601041	stable
CCL11	2.32734707718618	1.3558719079051	4.93275670230171	2.29544640091811e-06	1.80438745634604e-05	4.59196866526811	up
ABCG4	1.36775953152762	-0.654137	4.93200967881289	2.30292083973462e-06	1.80929743414031e-05	4.54433281187667	up
AGPAT3	-0.294898	6.43310163128498	-4.93152	2.30787170383307e-06	1.8122205793798e-05	3.9392540518244	stable
FHOD3	1.91814606687918	2.41015551662002	4.93086133666432	2.31445680981231e-06	1.81642318941636e-05	4.50968871422947	up
FNDC10	-0.710274	2.02673999171431	-4.92699	2.35378393106679e-06	1.84630410482135e-05	4.42058005365746	stable
ZNF763	-0.631532	0.88718043648022	-4.92603	2.36362552061288e-06	1.85303712315851e-05	4.53026996708025	stable
IL17RE	-0.669483	3.52438905086771	-4.92487	2.37559726135312e-06	1.86143208813792e-05	4.14580428586031	stable
KIFC3	-0.393601	6.02614221758339	-4.92341	2.39073044489118e-06	1.8722940023228e-05	3.89478116476257	stable
SHKBP1	-0.408727	5.89024504814122	-4.91913	2.43560693048866e-06	1.9064253822013e-05	3.87556716394302	stable
PXYLP1	0.439370981099777	4.03919452669852	4.91681749702652	2.46015493612815e-06	1.92461722592161e-05	4.09458824491852	stable
TSPAN14	-0.344423	7.34469523463455	-4.91439	2.48619639062675e-06	1.94395748568592e-05	3.91644219102084	stable
DGKB	2.00412717970658	-1.11317	4.91412667589823	2.48906935524659e-06	1.94517138844231e-05	4.46413629780369	up
PTPMT1	-0.375354	3.32701728960669	-4.91316	2.49954061035599e-06	1.9523188086508e-05	4.15670195502235	stable
OSBPL3	0.614917500353115	5.20763884197146	4.91179728691558	2.51436603683392e-06	1.96285776834131e-05	3.90874599871629	stable
RETREG2	-0.202701	6.46980642321491	-4.91117	2.5212552333534e-06	1.96719337089666e-05	3.85383855021213	stable
FAM167B	-0.881626	2.87190506373157	-4.91031	2.53067154278042e-06	1.97349510305444e-05	4.20270401116968	stable
HGF	0.74733479581644	5.96969394681848	4.90981768800251	2.5360599950134e-06	1.97665078235674e-05	3.8502016746163	stable
ELOVL1	-0.310807	6.21447694194256	-4.90952	2.53933901231062e-06	1.97815986199618e-05	3.83963925419361	stable
GPN3	-0.3074	4.10654717153579	-4.90885	2.5467005756059e-06	1.98284599256081e-05	3.99701890541182	stable
MAPKBP1	0.372993282949636	5.20660916763732	4.90697160725872	2.56756805716198e-06	1.99803724511638e-05	3.87454933278655	stable
GOLM2	0.425007845672544	6.95855869241133	4.90663058266017	2.57136881759247e-06	1.99993843991313e-05	3.84715325160755	stable
MAPK6	0.428444474496289	5.40471042725874	4.90639096628963	2.5740426356363e-06	2.00032555883681e-05	3.85867637918929	stable
DZIP1L	1.10503939567828	3.85734444709329	4.90634262865687	2.57458234984359e-06	2.00032555883681e-05	4.13702654301296	up
PCSK1N	1.6295366305793	1.30133216217578	4.90594056403363	2.57907586220059e-06	2.0027604916224e-05	4.47606241884045	up
IL1A	-1.65026	0.508818786047777	-4.90547	2.58433850553036e-06	2.00578980637343e-05	4.45498816421537	down
ABI3	-0.525437	4.39228942234707	-4.90468	2.59326403945413e-06	2.01165732307524e-05	3.92442697663405	stable
TPPP3	1.45112212383686	6.47094323724647	4.90385537577885	2.60250245547367e-06	2.01776124587277e-05	3.83624954096649	up
KIF13B	0.335763165645048	6.17903567861482	4.90268183585976	2.61577754808695e-06	2.02698679962487e-05	3.80808829343326	stable
GGA2	-0.344134	7.14904148697595	-4.9019	2.62467971336455e-06	2.03281581795863e-05	3.85312426964458	stable
CFI	0.571206192803261	4.56063379756917	4.90176890683359	2.62615001593627e-06	2.03288575327153e-05	3.95401420012452	stable
CHST6	2.77960181998115	2.31578738613658	4.90127491186866	2.63177928743266e-06	2.03617335520854e-05	4.43253560071313	up
NTRK1	0.956784238694411	1.3026838978319	4.89834267487358	2.66543505820381e-06	2.06112986049345e-05	4.43413000488288	stable
COX8A	-0.386449	5.71098819593126	-4.89804	2.66897776078785e-06	2.06278653694469e-05	3.78736267670112	stable
SGCB	0.425222016982089	6.01884640684116	4.89661902194976	2.68541334494657e-06	2.07440083819654e-05	3.78468250787655	stable
ARHGAP44	-0.630438	4.81857394257711	-4.89636	2.68846950600167e-06	2.07567318097016e-05	3.83104815369111	stable
SLC35E1	-0.203564	5.87982688769335	-4.89603	2.69227566780108e-06	2.07752293674058e-05	3.77723283714841	stable
GRB2	-0.317976	7.44704099934548	-4.89511	2.7030587538441e-06	2.08475175407735e-05	3.84155980064595	stable
WDR41	0.228561157024912	5.27959722398573	4.89298103283201	2.72805804738765e-06	2.10293161151582e-05	3.80324920652179	stable
ST20	-0.749466	1.30835940688847	-4.89187	2.74124593561786e-06	2.11199235761436e-05	4.35853224477351	stable
TMEM132C	1.9126005701096	2.81729268167927	4.89077478798711	2.75423897956776e-06	2.12072664577955e-05	4.30178889065706	up
CD28	1.24494734868384	2.50828206403592	4.89067223860276	2.75546181523458e-06	2.12072664577955e-05	4.31751120124829	up
SIGLEC1	-1.02544	5.79216490245868	-4.89052	2.75730372299363e-06	2.12103609104017e-05	3.76731761255296	down
EPOR	-0.551328	3.95461870253204	-4.88814	2.78583446342897e-06	2.14186469106326e-05	3.9216872078582	stable
LUZP2	2.61829362648449	0.483333476206211	4.88783401173338	2.7895156082649e-06	2.14357613069119e-05	4.39738194705944	up
CCND3	-0.453081	6.9276798109567	-4.8859	2.81298654671868e-06	2.16048513137189e-05	3.77558375084256	stable
DLEU7	-0.932912	-0.0343051	-4.88525	2.82085866414388e-06	2.16540223978653e-05	4.40116205304501	stable
DNAJC12	1.21174424179028	1.03541929368324	4.88469111573856	2.82770121589745e-06	2.16952430267632e-05	4.39353259322996	up
NCF4	-0.677941	5.03426172179386	-4.88426	2.83299898099679e-06	2.17245746949837e-05	3.76408924648283	stable
SLC44A2	-0.462551	7.94657169688535	-4.88396	2.83664207798066e-06	2.17411937828996e-05	3.83164107102461	stable
SPIRE1	-0.379663	5.50751507429588	-4.88353	2.84197067035215e-06	2.17707071996659e-05	3.73492520744926	stable
GALNS	0.404635101802048	5.08943437539046	4.88253618886799	2.85417565095347e-06	2.18528386248418e-05	3.7856398462029	stable
ORMDL2	-0.386511	4.53622927031638	-4.88188	2.86227018329092e-06	2.1894962220979e-05	3.81101078589856	stable
NRROS	-0.669989	3.47279077574396	-4.88185	2.86265000594702e-06	2.1894962220979e-05	3.98121263379089	stable
PRCP	0.433405687793763	7.30286657342574	4.88138845872313	2.86837408895651e-06	2.19273579161486e-05	3.75966697898459	stable
BCL9	0.372991290190326	4.78538740110905	4.87846421808178	2.90485984536831e-06	2.21947564222617e-05	3.80454646971124	stable
SLC6A14	-1.54582	3.99998615142945	-4.87247	2.9810960648048e-06	2.27654360449142e-05	3.82265872957325	down
COLQ	0.688916963597402	2.14566395988665	4.87191773492934	2.98817941570448e-06	2.28077051672242e-05	4.24326837291544	stable
F11R	-0.503304	6.61997793963747	-4.87096	3.00058357314025e-06	2.28905212925578e-05	3.69902835456211	stable
PHTF2	0.480841652079825	5.02275239234815	4.87042600753374	3.00748691299331e-06	2.29313093764516e-05	3.75139437974008	stable
CACNA1F	-0.855693	0.53948244069057	-4.87025	3.00972194237038e-06	2.29364790134807e-05	4.32108033118846	stable
LDB3	1.57256321698921	3.81272821160367	4.86969317888651	3.01701620670512e-06	2.2980178769893e-05	4.0460042333557	up
HMBOX1	-0.327455	4.62690890106467	-4.86873	3.02952951007576e-06	2.30635654847163e-05	3.74976626266267	stable
CD70	1.51351183744516	-0.915573	4.86752986856679	3.04531778564612e-06	2.3171785279108e-05	4.28517097539417	up
GOLGB1	0.238433040574357	7.4705740392314	4.86533796527729	3.0742559301703e-06	2.33798988680117e-05	3.70626582819265	stable
DOK2	-0.790076	4.74796725012006	-4.86438	3.08695346631272e-06	2.34643506255173e-05	3.7022461425444	stable
CHST8	1.61205076193211	-1.03431	4.86385944051908	3.09392624429643e-06	2.35052230555599e-05	4.26831836159954	up
C7	0.937481306034746	10.0213488905298	4.86337214439617	3.10043593617674e-06	2.35425369978452e-05	3.84852142593204	stable
MMUT	-0.295166	5.21739165049346	-4.86305	3.10476674128197e-06	2.35632760771895e-05	3.66686598405052	stable
NGFR	2.05293500849071	3.1729811709647	4.86154701433417	3.1249357103828e-06	2.37041338566679e-05	4.15895986841775	up
INSYN2A	2.15413135522923	0.112484511709718	4.86129785586501	3.12829483576737e-06	2.37174015572255e-05	4.28529585419624	up
PARP9	-0.417329	6.62328947817806	-4.85978	3.14889296536951e-06	2.38612871773962e-05	3.65058503915415	stable
PCDH9	-0.96874	1.94465963654391	-4.85915	3.15742561799942e-06	2.3913643588046e-05	4.14397854346727	stable
NLRP3	1.20569579768452	4.33952242555177	4.85879487739926	3.16223452479435e-06	2.39377578544427e-05	3.89208858615088	up
DCUN1D3	0.542788766950151	4.90469551825778	4.85718559073814	3.18424427278379e-06	2.40919888969584e-05	3.71415443194879	stable
HIF1A	0.746849340914911	7.79599592085437	4.85682649138248	3.1891758009985e-06	2.41169141296247e-05	3.67754385937672	stable
RPGRIP1L	1.08961623939208	3.22031468698493	4.85661719723207	3.19205346203966e-06	2.41262901740925e-05	4.04854318600702	up
ANKRD13B	0.653214922066737	2.9280827507209	4.85553364582994	3.2069919027483e-06	2.42230333393093e-05	4.06873147092978	stable
TCTA	-0.329393	5.37598279421141	-4.85545	3.20814188072721e-06	2.42230333393093e-05	3.62279437515268	stable
MYO1A	-1.09712	-0.922985	-4.85457	3.2203875750001e-06	2.4301576036608e-05	4.27326741450829	down
CST5	1.84653525342222	0.130738517686571	4.85446122665296	3.22184359510524e-06	2.4301576036608e-05	4.27059659499571	up
PRSS16	-0.921463	2.57776591825568	-4.85407	3.2272524737258e-06	2.432991616707e-05	4.01489845294817	stable
MYOZ2	1.68875265558461	-0.776746	4.85309441044486	3.24086900031461e-06	2.44200722473834e-05	4.23447873163303	up
CEP126	1.0911582808875	4.38540332609134	4.85164851682569	3.2611136670432e-06	2.45600539004158e-05	3.81427	up
POGLUT2	0.73466813656622	3.24512892257669	4.85065752282521	3.27505981298261e-06	2.46423520610119e-05	4.00559912153355	stable
PALS1	-0.427874	4.98461095795473	-4.85063	3.27538696188048e-06	2.46423520610119e-05	3.63165144053776	stable
LCNL1	1.30290454226848	2.76637535691224	4.84801177528811	3.31257694810899e-06	2.49094288017323e-05	4.09782827477789	up
SULT1A1	-0.868623	4.95571668955597	-4.84757	3.31892447429848e-06	2.49444267504546e-05	3.61094073319797	stable
PLA2G2D	2.45975999432047	-0.066866	4.84618761757483	3.33868609908159e-06	2.50694505581163e-05	4.22023865063596	up
FH	-0.231195	5.31704220522163	-4.84617	3.33896286708467e-06	2.50694505581163e-05	3.5902995770637	stable
PLTP	0.852379641725726	7.04981228444433	4.84594578613896	3.34216237058331e-06	2.5080689699981e-05	3.59174451960504	stable
BICD1	0.461339458643161	4.25025606363963	4.84535457799799	3.35067563242213e-06	2.5131773289822e-05	3.76593585424909	stable
GGT5	0.704485073107636	5.5330653385775	4.84521190413291	3.35273324980701e-06	2.51344089073318e-05	3.60331498873381	stable
MPPE1	-0.303569	5.09272139536756	-4.84413	3.36838310525868e-06	2.52388868380293e-05	3.59823027142343	stable
IRX3	-1.1947	4.47812259012332	-4.84373	3.37415869345926e-06	2.52693094628105e-05	3.63461878914933	down
MICALL2	0.629645569155863	5.88601022666598	4.84339778649257	3.37900317341753e-06	2.52927315790719e-05	3.57070996846539	stable
LMO3	-0.919433	5.89189868826081	-4.84252	3.39179552276015e-06	2.53755915925748e-05	3.56440996559119	stable
PHB1	-0.327144	6.30764469749069	-4.8408	3.41701731905253e-06	2.55353993982607e-05	3.55592570243823	stable
GLO1	-0.36782	6.73400413489441	-4.84074	3.41782350484703e-06	2.55353993982607e-05	3.57579466859665	stable
ADAMTS16	4.07826761362901	1.6806274948178	4.84070559957772	3.41835636503768e-06	2.55353993982607e-05	4.22387192617554	up
BCAS3	0.433700031212492	4.8675289559703	4.84034040668584	3.42372869173191e-06	2.55612229908206e-05	3.64029855819468	stable
RHOH	0.862723993903683	3.77807176987946	4.84023480605238	3.42528369994433e-06	2.55612229908206e-05	3.87834031824145	stable
GDE1	-0.315899	6.50766470653779	-4.83957	3.43511829324578e-06	2.56216342166094e-05	3.55917	stable
TBC1D32	0.591346441449215	2.17842818605048	4.83917770502582	3.4408876754262e-06	2.5651678313109e-05	4.10343368602205	stable
CNST	0.341643584240627	5.48693202460859	4.83902653010147	3.44312480741982e-06	2.5655372553415e-05	3.56817219288502	stable
CASQ1	1.23439112774752	0.237204856683578	4.83785658568929	3.46048573421599e-06	2.57716963350535e-05	4.21312079026806	up
RBMS2	-0.598678	7.10291619666804	-4.83766	3.46340308056781e-06	2.57750194050854e-05	3.58892457279252	stable
MEX3C	0.405695928416805	5.33193742082885	4.8375914851175	3.4644313639311e-06	2.57750194050854e-05	3.57709055680685	stable
DERL3	2.42200422927461	3.71704922480731	4.83661558144005	3.47899385219068e-06	2.58702970401923e-05	4.01064706155152	up
ARMCX4	0.375022185369809	4.6798906915505	4.83594289042046	3.48906630858615e-06	2.59195289880281e-05	3.64504952184623	stable
ATP6V1B2	-0.45398	7.28170696323997	-4.83594	3.48913352679789e-06	2.59195289880281e-05	3.58866578021889	stable
MSI2	0.666544118816885	5.48260714827782	4.83552060171149	3.49540383158284e-06	2.59514222508647e-05	3.5674823471914	stable
HSDL2	-0.30086	5.66930121410773	-4.83542	3.49695018450658e-06	2.59514222508647e-05	3.52898012500236	stable
ATP11C	0.497196595414978	5.10930744186837	4.83312814579182	3.53151996416794e-06	2.61834279629968e-05	3.5886804255309	stable
CCL13	1.12032942496925	4.24051613628316	4.83311181080723	3.53176779325739e-06	2.61834279629968e-05	3.77734724466146	up
RASD2	1.09313722151202	2.91649315956509	4.83265517176754	3.53870259841944e-06	2.6221643851769e-05	4.0058695136252	up
PDLIM5	0.487657800699544	6.80210228062204	4.83210159657748	3.54712723443715e-06	2.62648230719198e-05	3.52863964572499	stable
SRSF5	0.386489092323501	8.27343446028974	4.83203804056677	3.54809571061845e-06	2.62648230719198e-05	3.61479181939178	stable
MRPL16	-0.242488	4.73638705012985	-4.83163	3.55434032036576e-06	2.62978338821235e-05	3.58235927563113	stable
SEC23A	0.452329491628614	6.21969249945447	4.83119466484436	3.5609714871524e-06	2.63336701692982e-05	3.51089379214885	stable
TACO1	-0.316737	3.46753496030466	-4.82986	3.58147773777104e-06	2.64720263698471e-05	3.78499509704601	stable
MMP7	3.64468231663212	4.82599829504256	4.8289999631762	3.59469050335901e-06	2.65563619884562e-05	3.9148712135652	up
ABTB3	1.11347215509619	1.3240771379737	4.82868892862506	3.59949414765081e-06	2.65785204456361e-05	4.15559107625374	up
RILPL2	-0.328379	5.62660580624298	-4.82851	3.60220869734181e-06	2.65852386375462e-05	3.50182	stable
PRPH2	0.696696351791835	1.36949733946749	4.82723882686069	3.62197187706845e-06	2.6717710426187e-05	4.13141851419719	stable
HDC	1.11404388931048	4.54322306299111	4.82661930163572	3.63161642841881e-06	2.67754462497685e-05	3.70321248634451	up
MRPL57	-0.305071	4.75262548446105	-4.82617	3.63868153312137e-06	2.68141158901505e-05	3.55514427811339	stable
[truncated: 12,732 more rows]

## Sheet: 2.Go BP enrichenment
	ID	Description	GeneRatio	BgRatio	RichFactor	FoldEnrichment	zScore	pvalue	p.adjust	qvalue	geneID	Count
GO:0003341	GO:0003341	cilium movement	81/1365	260/18805	0.311538461538462	4.29192730346576	14.9534601539313	1.12678915938352e-30	5.99564511707972e-27	4.82502978986544e-27	PLA2G3/CAMSAP3/AQP4/CABYR/CFAP69/FSIP2/CCDC40/ARMC2/CFAP54/EFHC2/CCDC146/IQUB/BBOF1/MNS1/SPEF2/IQCG/CFAP210/DNAAF11/TEKT3/DNAH6/CFAP58/DNAH7/DNAI4/DNAAF1/RIBC2/TTLL9/DNAI3/SPACA9/NME5/NEK10/CFAP46/SPAG8/EFCAB6/SPAG17/CFAP251/GAS2L2/CFAP53/PACRG/CFAP45/DNAH2/CLXN/CFAP70/TEKT2/CFAP47/ODAD1/ODAD3/ODAD4/HYDIN/TTC29/CFAP161/CFAP57/EFHB/RIBC1/CFAP43/CCDC65/ARMC3/ENKUR/RSPH9/CFAP95/TCTE1/CFAP61/CFAP90/R…	81
GO:0035082	GO:0035082	axoneme assembly	47/1365	103/18805	0.456310679611651	6.28638998541911	15.0505368441324	1.36210274352935e-26	3.62387434915985e-23	2.91633366351443e-23	PLA2G3/CFAP69/FSIP2/CCDC40/ARMC2/CCDC146/BBOF1/MNS1/SPEF2/IQCG/DNAAF11/CFAP58/DNAJB13/DNAH7/DNAI4/DNAAF1/DNAI3/SPACA9/CFAP46/SPAG17/DNAH2/CFAP74/CLXN/LRGUK/TEKT2/CFAP47/ODAD1/ODAD3/ODAD4/HYDIN/CFAP57/CFAP43/CCDC65/DNAAF3/RSPH9/DNAAF8/RSPH4A/DNAI2/ZMYND10/CFAP157/CFAP91/CFAP100/DRC7/ODAD2/DNAI1/DRC1/RSPH1	47
GO:0001578	GO:0001578	microtubule bundle formation	52/1365	134/18805	0.388059701492537	5.34612651030561	14.1250235409879	3.52273069896063e-25	6.24815001638984e-22	5.02823455556907e-22	PLA2G3/MAP1B/CAPN6/CFAP69/TPPP3/FSIP2/CCDC40/ARMC2/CCDC146/BBOF1/MNS1/SPEF2/IQCG/DNAAF11/CFAP58/DNAJB13/DNAH7/DNAI4/DNAAF1/DNAI3/SPACA9/CFAP46/SPAG17/GAS2L2/DNAH2/CFAP74/CLXN/LRGUK/TEKT2/CFAP47/ODAD1/ODAD3/ODAD4/HYDIN/CFAP57/CFAP43/CCDC65/DNAAF3/RSPH9/DNAAF8/RSPH4A/DNAI2/ZMYND10/CFAP157/CFAP91/CFAP100/DRC7/ODAD2/TTLL6/DNAI1/DRC1/RSPH1	52
GO:0001539	GO:0001539	cilium or flagellum-dependent cell motility	63/1365	220/18805	0.286363636363636	3.9451048951049	12.2927495053477	6.28040185221424e-22	6.6836036511264e-19	5.37866836522264e-19	PLA2G3/CFAP69/FSIP2/CCDC40/ARMC2/CFAP54/EFHC2/CCDC146/IQUB/BBOF1/MNS1/SPEF2/IQCG/CFAP210/DNAAF11/TEKT3/DNAH6/CFAP58/DNAH7/RIBC2/TTLL9/DNAI3/SPACA9/CFAP46/SPAG8/EFCAB6/CFAP251/GAS2L2/CFAP53/PACRG/CFAP45/DNAH2/CLXN/TEKT2/CFAP47/ODAD3/CFAP161/CFAP57/EFHB/RIBC1/CFAP43/CCDC65/ARMC3/ENKUR/RSPH9/CFAP95/TCTE1/CFAP61/CFAP90/RSPH4A/DNAH9/CFAP77/DNAH11/DNAH10/DNAH3/CFAP157/TMEM232/CFAP52/DRC7/CFAP126/TTLL6/…	63
GO:0060285	GO:0060285	cilium-dependent cell motility	63/1365	220/18805	0.286363636363636	3.9451048951049	12.2927495053477	6.28040185221424e-22	6.6836036511264e-19	5.37866836522264e-19	PLA2G3/CFAP69/FSIP2/CCDC40/ARMC2/CFAP54/EFHC2/CCDC146/IQUB/BBOF1/MNS1/SPEF2/IQCG/CFAP210/DNAAF11/TEKT3/DNAH6/CFAP58/DNAH7/RIBC2/TTLL9/DNAI3/SPACA9/CFAP46/SPAG8/EFCAB6/CFAP251/GAS2L2/CFAP53/PACRG/CFAP45/DNAH2/CLXN/TEKT2/CFAP47/ODAD3/CFAP161/CFAP57/EFHB/RIBC1/CFAP43/CCDC65/ARMC3/ENKUR/RSPH9/CFAP95/TCTE1/CFAP61/CFAP90/RSPH4A/DNAH9/CFAP77/DNAH11/DNAH10/DNAH3/CFAP157/TMEM232/CFAP52/DRC7/CFAP126/TTLL6/…	63
GO:0060294	GO:0060294	cilium movement involved in cell motility	62/1365	217/18805	0.285714285714286	3.93615907901622	12.1705813422798	1.52314333639731e-21	1.35077428216168e-18	1.08704334955513e-18	PLA2G3/CFAP69/FSIP2/CCDC40/ARMC2/CFAP54/EFHC2/CCDC146/IQUB/BBOF1/MNS1/SPEF2/IQCG/CFAP210/DNAAF11/TEKT3/DNAH6/CFAP58/DNAH7/RIBC2/TTLL9/DNAI3/SPACA9/CFAP46/SPAG8/EFCAB6/CFAP251/GAS2L2/CFAP53/PACRG/CFAP45/DNAH2/CLXN/TEKT2/CFAP47/ODAD3/CFAP161/CFAP57/EFHB/RIBC1/CFAP43/ARMC3/ENKUR/RSPH9/CFAP95/TCTE1/CFAP61/CFAP90/RSPH4A/DNAH9/CFAP77/DNAH11/DNAH10/DNAH3/CFAP157/TMEM232/CFAP52/DRC7/CFAP126/TTLL6/DNAI1/D…	62
GO:0007018	GO:0007018	microtubule-based movement	98/1365	481/18805	0.203742203742204	2.80686603763527	11.2306930648769	3.47717247532278e-21	2.64314782017036e-18	2.12708836535535e-18	TRIM58/PLA2G3/RAB17/PRKCZ/CAMSAP3/AQP4/KIF7/MAP1B/CABYR/TUB/DLG2/CFAP69/MAP1A/KIF26B/FMN2/FSIP2/CCDC40/KIF5A/ARMC2/CFAP54/EFHC2/CCDC146/IQUB/BBOF1/MNS1/SPEF2/IQCG/CFAP210/DNAAF11/TEKT3/DNAH6/CFAP58/DNAH7/DNAI4/DNAAF1/KIF19/KIF6/RIBC2/TTLL9/DNAI3/SPACA9/NME5/NEK10/KIF24/CFAP46/SPAG8/EFCAB6/SPAG17/CFAP251/GAS2L2/CFAP53/PACRG/CFAP45/DNAH2/CLXN/CFAP70/TEKT2/CFAP47/ODAD1/ODAD3/ODAD4/HYDIN/TTC29/CFAP16…	98
GO:0030198	GO:0030198	extracellular matrix organization	79/1365	339/18805	0.233038348082596	3.21046603347488	11.4898798150852	5.6154174470835e-21	3.73495452949141e-18	3.00572607562312e-18	SLC39A8/HPN/RXFP1/WNT3A/ADTRP/CPB2/WDR72/SPOCK2/MMP25/TMPRSS6/IHH/COL4A3/COL15A1/COL14A1/COL18A1/SULF1/MMP2/CTSK/ECM2/POSTN/ANTXR1/COL16A1/HMCN1/COL1A1/COL3A1/COL1A2/MMP16/COL9A2/COL7A1/LUM/COL5A2/CCDC80/SFRP2/ADAMTS14/COL5A1/COL8A1/COMP/ITGA2/COL12A1/ZNF469/COL24A1/HPSE2/SMOC2/ADAMTS6/EGFLAM/MMP19/COL19A1/CMA1/LOX/FAP/P4HA3/FOXC2/COL22A1/COL10A1/FOXC1/MMP11/FLRT2/SMOC1/HAS2/CTSV/MYH11/ADAMTS16/M…	79
GO:0043062	GO:0043062	extracellular structure organization	79/1365	340/18805	0.232352941176471	3.2010234863176	11.4579701354655	6.81411200262509e-21	4.02865444066312e-18	3.24208276335425e-18	SLC39A8/HPN/RXFP1/WNT3A/ADTRP/CPB2/WDR72/SPOCK2/MMP25/TMPRSS6/IHH/COL4A3/COL15A1/COL14A1/COL18A1/SULF1/MMP2/CTSK/ECM2/POSTN/ANTXR1/COL16A1/HMCN1/COL1A1/COL3A1/COL1A2/MMP16/COL9A2/COL7A1/LUM/COL5A2/CCDC80/SFRP2/ADAMTS14/COL5A1/COL8A1/COMP/ITGA2/COL12A1/ZNF469/COL24A1/HPSE2/SMOC2/ADAMTS6/EGFLAM/MMP19/COL19A1/CMA1/LOX/FAP/P4HA3/FOXC2/COL22A1/COL10A1/FOXC1/MMP11/FLRT2/SMOC1/HAS2/CTSV/MYH11/ADAMTS16/M…	79
GO:0045229	GO:0045229	external encapsulating structure organization	79/1365	341/18805	0.231671554252199	3.19163632066858	11.4261781104785	8.26133257087195e-21	4.39585506096097e-18	3.53758956824285e-18	SLC39A8/HPN/RXFP1/WNT3A/ADTRP/CPB2/WDR72/SPOCK2/MMP25/TMPRSS6/IHH/COL4A3/COL15A1/COL14A1/COL18A1/SULF1/MMP2/CTSK/ECM2/POSTN/ANTXR1/COL16A1/HMCN1/COL1A1/COL3A1/COL1A2/MMP16/COL9A2/COL7A1/LUM/COL5A2/CCDC80/SFRP2/ADAMTS14/COL5A1/COL8A1/COMP/ITGA2/COL12A1/ZNF469/COL24A1/HPSE2/SMOC2/ADAMTS6/EGFLAM/MMP19/COL19A1/CMA1/LOX/FAP/P4HA3/FOXC2/COL22A1/COL10A1/FOXC1/MMP11/FLRT2/SMOC1/HAS2/CTSV/MYH11/ADAMTS16/M…	79
GO:0070286	GO:0070286	axonemal dynein complex assembly	22/1365	40/18805	0.55	7.57710622710623	11.6495399261252	2.35257392983727e-15	1.13800417096947e-12	9.15815382447658e-13	CCDC40/DNAAF11/DNAH7/DNAI4/DNAAF1/DNAI3/DNAH2/CLXN/TEKT2/ODAD1/ODAD3/ODAD4/CFAP57/CCDC65/DNAAF3/DNAAF8/DNAI2/ZMYND10/CFAP100/ODAD2/DNAI1/DRC1	22
GO:0030317	GO:0030317	flagellated sperm motility	50/1365	198/18805	0.252525252525253	3.47892847892848	9.81017195401204	3.15413927909646e-15	1.29101346954402e-12	1.038950492904e-12	PLA2G3/CFAP69/FSIP2/CCDC40/ARMC2/CFAP54/EFHC2/CCDC146/IQUB/BBOF1/MNS1/SPEF2/IQCG/CFAP210/DNAAF11/TEKT3/CFAP58/RIBC2/TTLL9/SPACA9/SPAG8/EFCAB6/CFAP251/CFAP53/PACRG/CFAP45/CLXN/TEKT2/CFAP47/ODAD3/CFAP161/CFAP57/EFHB/RIBC1/CFAP43/ARMC3/ENKUR/CFAP95/TCTE1/CFAP61/CFAP90/CFAP77/DNAH11/CFAP157/TMEM232/CFAP52/DRC7/CFAP126/DNAI1/DRC1	50
GO:0097722	GO:0097722	sperm motility	50/1365	198/18805	0.252525252525253	3.47892847892848	9.81017195401204	3.15413927909646e-15	1.29101346954402e-12	1.038950492904e-12	PLA2G3/CFAP69/FSIP2/CCDC40/ARMC2/CFAP54/EFHC2/CCDC146/IQUB/BBOF1/MNS1/SPEF2/IQCG/CFAP210/DNAAF11/TEKT3/CFAP58/RIBC2/TTLL9/SPACA9/SPAG8/EFCAB6/CFAP251/CFAP53/PACRG/CFAP45/CLXN/TEKT2/CFAP47/ODAD3/CFAP161/CFAP57/EFHB/RIBC1/CFAP43/ARMC3/ENKUR/CFAP95/TCTE1/CFAP61/CFAP90/CFAP77/DNAH11/CFAP157/TMEM232/CFAP52/DRC7/CFAP126/DNAI1/DRC1	50
GO:0006935	GO:0006935	chemotaxis	81/1365	466/18805	0.17381974248927	2.39463755128991	8.52873645096049	1.25887401188938e-13	4.78462044090242e-11	3.85045073711729e-11	CCRL2/RNASE2/S100A12/PLA2G1B/CSF3R/DAPK2/S100A8/CX3CR1/WNT3A/PROK2/AGER/SFTPD/S100A9/ACKR4/S100A14/FFAR2/VEGFD/APOA1/CXCR1/CCR2/CXCR2/NRG3/ROBO1/MMP2/CXCL12/MDK/SEMA3C/NBL1/DEFB124/PLXNA4/TNFSF11/ITGA2/FGF1/SMOC2/SCG2/TUBB2B/LOX/PDGFD/WNT5A/DPEP1/NTN1/EPHB1/PGF/VCAM1/NR4A1/FLRT2/ARTN/NTF3/CXCL14/GPR183/LGR6/CCR8/FGF18/CCL11/CCL13/CCL22/SERPINE1/GREM1/TNFSF18/CXCL13/CCL24/SEMA3D/ROBO2/THBS4/EGR3/C…	81
GO:0042330	GO:0042330	taxis	81/1365	468/18805	0.173076923076923	2.38440405748098	8.48476570083522	1.59746296899311e-13	5.44247847769972e-11	4.37986576470241e-11	CCRL2/RNASE2/S100A12/PLA2G1B/CSF3R/DAPK2/S100A8/CX3CR1/WNT3A/PROK2/AGER/SFTPD/S100A9/ACKR4/S100A14/FFAR2/VEGFD/APOA1/CXCR1/CCR2/CXCR2/NRG3/ROBO1/MMP2/CXCL12/MDK/SEMA3C/NBL1/DEFB124/PLXNA4/TNFSF11/ITGA2/FGF1/SMOC2/SCG2/TUBB2B/LOX/PDGFD/WNT5A/DPEP1/NTN1/EPHB1/PGF/VCAM1/NR4A1/FLRT2/ARTN/NTF3/CXCL14/GPR183/LGR6/CCR8/FGF18/CCL11/CCL13/CCL22/SERPINE1/GREM1/TNFSF18/CXCL13/CCL24/SEMA3D/ROBO2/THBS4/EGR3/C…	81
GO:0044782	GO:0044782	cilium organization	76/1365	425/18805	0.178823529411765	2.46357250592545	8.53796087957108	1.63652801434308e-13	5.44247847769972e-11	4.37986576470241e-11	FHDC1/PLA2G3/RAB17/TUB/CFAP69/DZIP1L/RPGRIP1L/CEP126/ADAMTS16/FSIP2/CCDC40/ARMC2/UBXN10/CFAP54/CCDC146/IQUB/KCNF1/TMEM231/BBOF1/MNS1/SPEF2/IQCG/DNAAF11/TEKT3/CFAP58/DNAJB13/DNAH7/DNAI4/DNAAF1/KIF19/DNAI3/CFAP263/SPACA9/NME5/KIF24/CFAP46/SPAG17/CCNO/CFAP53/DNAH2/CFAP74/CLXN/LRGUK/CFAP70/CIBAR2/TEKT2/CFAP47/ODAD1/ODAD3/ODAD4/HYDIN/TTC29/CFAP161/MAPK15/CFAP57/CFAP43/CCDC65/DNAAF3/RSPH9/DNAAF8/CFAP61…	76
GO:0060271	GO:0060271	cilium assembly	71/1365	395/18805	0.179746835443038	2.47629248388742	8.29587632350989	8.08869574169567e-13	2.53176176715074e-10	2.03744980044693e-10	FHDC1/PLA2G3/RAB17/CFAP69/DZIP1L/RPGRIP1L/CEP126/ADAMTS16/FSIP2/CCDC40/ARMC2/UBXN10/CFAP54/CCDC146/IQUB/KCNF1/TMEM231/BBOF1/MNS1/SPEF2/IQCG/DNAAF11/TEKT3/CFAP58/DNAJB13/DNAH7/DNAI4/DNAAF1/DNAI3/CFAP263/SPACA9/NME5/KIF24/CFAP46/SPAG17/CCNO/CFAP53/DNAH2/CFAP74/CLXN/LRGUK/CFAP70/CIBAR2/TEKT2/CFAP47/ODAD1/ODAD3/ODAD4/HYDIN/CFAP161/MAPK15/CFAP57/CFAP43/CCDC65/DNAAF3/RSPH9/DNAAF8/CFAP61/MAK/RSPH4A/DNAI…	71
GO:0072001	GO:0072001	renal system development	63/1365	336/18805	0.1875	2.5831043956044	8.1917315080829	2.39596568246054e-12	7.08274077576253e-10	5.69987625511666e-10	PCSK9/SHH/IRX1/LRP2/LRRK2/MME/IRX2/CTSH/AGTR2/FREM2/HNF1B/IRX3/CXCR2/SMAD6/COL4A3/SULF1/SMO/TMEM59L/SERPINF1/RET/FBN1/BICC1/ARID5B/TIPARP/SPRY1/FGF1/HS3ST3A1/ADAMTS6/ACTA2/GLI2/PDGFD/WNT5A/FOXC2/FOXC1/GFRA1/KIF26B/STRA6/HAS2/MYOCD/SOX8/CRLF1/OSR2/RPGRIP1L/ADAMTS16/CD24/GREM1/BMP7/SIX4/AGT/TFAP2A/EGR1/ROBO2/SIX2/DCHS2/SIX1/EYA1/TP73/SFRP1/GDF6/TBX18/LIF/PROM1/GCNT3	63
GO:0001822	GO:0001822	kidney development	61/1365	325/18805	0.187692307692308	2.58575373344604	8.0676053676805	5.12298067275343e-12	1.36296900798605e-09	1.09685712509268e-09	PCSK9/SHH/IRX1/LRP2/LRRK2/MME/IRX2/CTSH/AGTR2/FREM2/HNF1B/IRX3/CXCR2/SMAD6/COL4A3/SULF1/SMO/TMEM59L/SERPINF1/RET/FBN1/BICC1/ARID5B/TIPARP/SPRY1/FGF1/HS3ST3A1/ADAMTS6/ACTA2/GLI2/PDGFD/WNT5A/FOXC2/FOXC1/GFRA1/KIF26B/STRA6/HAS2/SOX8/CRLF1/OSR2/RPGRIP1L/ADAMTS16/CD24/GREM1/BMP7/SIX4/AGT/TFAP2A/EGR1/ROBO2/SIX2/DCHS2/SIX1/EYA1/TP73/SFRP1/GDF6/LIF/PROM1/GCNT3	61
GO:0060326	GO:0060326	cell chemotaxis	61/1365	325/18805	0.187692307692308	2.58575373344604	8.0676053676805	5.12298067275343e-12	1.36296900798605e-09	1.09685712509268e-09	CCRL2/S100A12/PLA2G1B/CSF3R/DAPK2/S100A8/CX3CR1/SFTPD/S100A9/ACKR4/S100A14/FFAR2/VEGFD/CXCR1/CCR2/CXCR2/MMP2/CXCL12/MDK/NBL1/DEFB124/TNFSF11/FGF1/SMOC2/SCG2/LOX/PDGFD/WNT5A/DPEP1/EPHB1/PGF/VCAM1/NR4A1/CXCL14/GPR183/CCR8/FGF18/CCL11/CCL13/CCL22/SERPINE1/GREM1/TNFSF18/CXCL13/CCL24/THBS4/EGR3/CCL21/CCR4/CXCL8/CXCR5/CNR2/CH25H/CXCL6/TRPV4/CCL2/CTSG/EDN2/IL10/CCL19/CCL14	61
GO:0044458	GO:0044458	motile cilium assembly	26/1365	79/18805	0.329113924050633	4.53405666063894	8.80608252206745	2.32386690897381e-11	5.88823610602365e-09	4.73859177228344e-09	PLA2G3/CFAP69/FSIP2/CCDC40/ARMC2/CFAP54/CCDC146/BBOF1/MNS1/SPEF2/IQCG/DNAAF11/CFAP58/DNAAF1/SPAG17/CFAP53/CFAP47/CFAP57/CFAP43/DNAAF3/RSPH9/CFAP61/ZMYND10/CFAP157/DRC7/DRC1	26
GO:0050900	GO:0050900	leukocyte migration	67/1365	395/18805	0.169620253164557	2.33678304817545	7.51191715738208	5.23718158725216e-11	1.26668378298949e-08	1.01937103813119e-08	S100A12/PLA2G1B/CSF3R/DAPK2/S100A8/NLRP12/CX3CR1/AGER/EMP2/SFTPD/ITGA2B/S100A9/S100A14/ADTRP/FFAR2/VEGFD/IL1A/CXCR1/CCR2/CXCR2/GP1BA/MMP2/THY1/CXCL12/MDK/NBL1/RET/ITGA7/DEFB124/TNFSF11/TNFRSF18/ITGA2/SCG2/PDGFD/WNT5A/DPEP1/ADD2/PGF/VCAM1/CD69/ARTN/GPR183/TRIM55/XG/CCL11/CCL13/CCL22/SERPINE1/GREM1/TNFSF18/ASB2/CXCL13/CCL24/THBS4/CCL21/CXCL8/CXCR5/CNR2/CH25H/CXCL6/TRPV4/SELE/CCL2/CTSG/EDN2/IL10/CCL…	67
GO:0003351	GO:0003351	epithelial cilium movement involved in extracellular fluid movement	19/1365	47/18805	0.404255319148936	5.5692463564804	8.77442051261459	1.96585938065807e-10	4.54797294107896e-08	3.66000730458446e-08	AQP4/CABYR/CCDC40/CFAP54/SPEF2/DNAAF11/DNAAF1/NME5/NEK10/SPAG17/CFAP53/CFAP45/ODAD3/ODAD4/CFAP43/RSPH4A/DNAH9/DNAH11/DNAI1	19
GO:0060562	GO:0060562	epithelial tube morphogenesis	59/1365	337/18805	0.175074183976261	2.41191943565831	7.31700144258278	2.09522118713542e-10	4.64527997364481e-08	3.73831569704687e-08	HHIP/TRIM71/SHH/IRX1/LRP2/IRX2/CTSH/WNT3A/AGTR2/EGF/CECR2/HNF1B/IRX3/NKX2-1/CXCR2/IHH/CAV3/NDRG4/SOSTDC1/SMO/TMEM59L/MDK/CTHRC1/RET/TNC/SFRP2/TWIST1/GRHL3/RHOB/SPRY1/FGF1/HS3ST3A1/GLI2/AREG/WNT5A/RNF207/SALL4/FOXC2/NTN1/KIF26B/RGMA/SOX8/APLNR/CCL11/ADAMTS16/GREM1/BMP7/CCDC40/ASB2/SIX4/AGT/GDF7/SIX2/SIX1/CSMD1/EYA1/DNAAF1/SFRP1/STOX1	59
GO:0060537	GO:0060537	muscle tissue development	71/1365	446/18805	0.159192825112108	2.19312899357742	7.13425329462091	2.66010354563912e-10	5.66176438653831e-08	4.55633735733051e-08	NUPR1/ADRA1A/TNNC1/SHH/LRP2/TTN/WNT3A/HOPX/SGCG/IRX3/ANKRD1/IHH/CAV3/NDRG4/COL14A1/FHL2/SMO/IGFBP5/TENM4/SEMA3C/COL3A1/IGF1/TWIST1/TIPARP/PKP2/SHOX2/GLI1/TNN/CACNA1G/COL19A1/ALPK2/LOX/BTG2/FOXC2/KCNK2/FOXC1/EPHB1/STRA6/NR4A1/MYOM1/PLN/MYH11/MYOCD/SOX8/EYA2/RBM24/FHOD3/MYOZ2/CASQ1/ELN/GREM1/BMP7/ASB2/SIX4/EGR1/HCN4/RGS4/ATF3/BARX2/SIX1/SOX15/PAX5/SRPK3/EYA1/ACTC1/TP73/TBX18/COL11A1/PI16/DNER/MYLK3	71
GO:0030595	GO:0030595	leukocyte chemotaxis	46/1365	234/18805	0.196581196581197	2.70821201590432	7.35614468838609	4.43947730141566e-10	9.08556104647412e-08	7.31165735310077e-08	S100A12/PLA2G1B/CSF3R/DAPK2/S100A8/CX3CR1/SFTPD/S100A9/S100A14/FFAR2/VEGFD/CXCR1/CCR2/CXCR2/MMP2/CXCL12/MDK/NBL1/DEFB124/TNFSF11/SCG2/WNT5A/DPEP1/PGF/GPR183/CCL11/CCL13/CCL22/SERPINE1/GREM1/TNFSF18/CXCL13/CCL24/THBS4/CCL21/CXCL8/CXCR5/CNR2/CH25H/CXCL6/TRPV4/CCL2/CTSG/EDN2/IL10/CCL19	46
GO:2000027	GO:2000027	regulation of animal organ morphogenesis	25/1365	83/18805	0.301204819277108	4.14956529414361	8.04510559206935	4.78691937478457e-10	9.43377703452916e-08	7.59188616632501e-08	SHH/WNT3A/AGTR2/SP6/CAV3/ROBO1/SULF1/SMO/SFRP2/SPRY1/FGF1/WNT10A/WNT5A/SOX8/NGFR/GREM1/BMP7/SIX4/AGT/ROBO2/SIX2/SIX1/PAX9/SFRP1/STOX1	25
GO:0006858	GO:0006858	extracellular transport	19/1365	50/18805	0.38	5.23509157509157	8.38894756900159	6.94463201746117e-10	1.31972810588967e-07	1.06205876116662e-07	AQP4/CABYR/CCDC40/CFAP54/SPEF2/DNAAF11/DNAAF1/NME5/NEK10/SPAG17/CFAP53/CFAP45/ODAD3/ODAD4/CFAP43/RSPH4A/DNAH9/DNAH11/DNAI1	19
GO:0009612	GO:0009612	response to mechanical stimulus	44/1365	223/18805	0.197309417040359	2.71824438640582	7.22119951019895	9.37944265147883e-10	1.72096601201789e-07	1.38495726701328e-07	SCN1A/HPN/P2RY1/TTN/CASP5/RETN/ATP8A2/SCEL/MPO/ANKRD1/TLR8/ADGRV1/IHH/CAV3/IGFBP2/MMP2/CXCL12/MDK/POSTN/GADD45A/COL1A1/MAP1B/TNC/CDH2/ITGA2/WHRN/ATP1A2/HTR2A/BTG2/FOSB/KCNK2/PDE2A/CNTNAP2/GAP43/STRA6/NRXN2/PHF24/KCNA5/SLITRK6/ANO3/TRPV4/FOSL1/KRT5/COL11A1	44
GO:0001656	GO:0001656	metanephros development	26/1365	93/18805	0.279569892473118	3.85151049667179	7.71213371952281	1.30648060750193e-09	2.31726110417259e-07	1.86482916186591e-07	SHH/IRX1/IRX2/CTSH/AGTR2/HNF1B/IRX3/CXCR2/SMO/RET/FBN1/SPRY1/FOXC2/KIF26B/SOX8/OSR2/GREM1/BMP7/SIX4/EGR1/ROBO2/SIX2/SIX1/EYA1/GDF6/LIF	26
GO:0097529	GO:0097529	myeloid leukocyte migration	45/1365	237/18805	0.189873417721519	2.61580191959939	7.00322267896637	2.17648717267659e-09	3.73583491800391e-07	3.00643457332711e-07	S100A12/PLA2G1B/CSF3R/DAPK2/S100A8/CX3CR1/AGER/EMP2/SFTPD/S100A9/S100A14/VEGFD/IL1A/CXCR1/CCR2/CXCR2/MMP2/CXCL12/MDK/NBL1/DEFB124/TNFSF11/SCG2/PDGFD/DPEP1/PGF/TRIM55/XG/CCL11/CCL13/CCL22/SERPINE1/GREM1/TNFSF18/CXCL13/CCL24/THBS4/CCL21/CXCL8/CXCL6/TRPV4/CCL2/CTSG/EDN2/CCL19	45
GO:0061138	GO:0061138	morphogenesis of a branching epithelium	39/1365	191/18805	0.204188481675393	2.81301421091997	7.04557177805103	3.03347604467154e-09	5.0441018855304e-07	4.05926991767232e-07	HHIP/FZD5/SHH/CTSH/AGTR2/EGF/HNF1B/NKX2-1/IHH/CAV3/SULF1/SMO/TMEM59L/MDK/SEMA3C/TNC/SFRP2/SPRY1/FGF1/HS3ST3A1/GLI2/AREG/WNT5A/FOXC2/SOX8/CCL11/ADAMTS16/GREM1/BMP7/SIX4/AGT/GDF7/SIX2/TP63/SIX1/CSMD1/EYA1/SFRP1/IL10	39
GO:0120316	GO:0120316	sperm flagellum assembly	19/1365	54/18805	0.351851851851852	4.84730701397368	7.92062977284955	3.16849190149736e-09	5.10895315389923e-07	4.11145934778031e-07	PLA2G3/CFAP69/FSIP2/ARMC2/CFAP54/CCDC146/BBOF1/MNS1/SPEF2/IQCG/CFAP58/CFAP53/CFAP47/CFAP57/CFAP43/CFAP61/CFAP157/DRC7/DRC1	19
GO:0001763	GO:0001763	morphogenesis of a branching structure	41/1365	208/18805	0.197115384615385	2.71557128768667	6.96044807118342	3.59118925723831e-09	5.62021118757796e-07	4.52289718218125e-07	HHIP/FZD5/SHH/LRRK2/CTSH/AGTR2/EGF/HNF1B/NKX2-1/IHH/CAV3/SULF1/SMO/TMEM59L/MDK/SEMA3C/TNC/SFRP2/SHOX2/SPRY1/FGF1/HS3ST3A1/GLI2/AREG/WNT5A/FOXC2/SOX8/CCL11/ADAMTS16/GREM1/BMP7/SIX4/AGT/GDF7/SIX2/TP63/SIX1/CSMD1/EYA1/SFRP1/IL10	41
GO:0048705	GO:0048705	skeletal system morphogenesis	44/1365	233/18805	0.188841201716738	2.60158153720386	6.88201925435037	3.90335044391689e-09	5.93420791773764e-07	4.77558785138463e-07	HHIP/WNT7A/CBS/SP5/HYAL1/ALPL/IRX5/IHH/TGFB3/MMP2/COL1A1/COL3A1/SFRP4/MMP16/DLX5/ARID5B/TSKU/TWIST1/TIPARP/SHOX2/FREM1/COMP/PRRX1/FOXC2/FOXC1/HAS2/OSR2/HOXC4/FGF18/PAPPA2/GREM1/BMP7/SIX4/TFAP2A/SIX2/BARX2/ATG9B/SPEF2/SIX1/PAX5/EYA1/TRPV4/SFRP1/COL11A1	44
GO:0007409	GO:0007409	axonogenesis	69/1365	459/18805	0.150326797385621	2.07098565922095	6.49886492310811	5.60783951988067e-09	8.28869835702362e-07	6.67037753417384e-07	SHH/WNT7A/CNTN6/WNT3A/ATP8A2/PARD6B/BDNF/NKX2-1/ROBO1/BRSK1/SMO/THY1/NFASC/CXCL12/SNAP25/TUBB3/SEMA3C/MAP1B/KIAA1755/RET/EFNB3/NCAM1/DLX5/PAK3/PLXNA4/EPHA3/TSKU/BOC/SHOX2/NLGN3/FN1/CRABP2/TNN/HMCN2/PLPPR4/TUBB2B/DCLK1/GLI2/WNT5A/PTPRH/LRRC4C/NTN1/MAP1A/EPHB1/GAP43/RGMA/FLRT2/ARTN/LGR6/NGFR/CHL1/SPP1/BMP7/KIF5A/SEMA3D/ROBO2/ISLR2/NR4A2/GDF7/PTPRZ1/SLITRK6/EPHA10/NELL2/IGSF9/NTRK2/GFRA3/UNC5A/EDN2/…	69
GO:0014706	GO:0014706	striated muscle tissue development	65/1365	423/18805	0.153664302600473	2.11696498930541	6.50027260209129	6.48360727767662e-09	9.29172762047043e-07	7.477571085782e-07	NUPR1/ADRA1A/TNNC1/SHH/LRP2/TTN/WNT3A/HOPX/SGCG/IRX3/ANKRD1/CAV3/NDRG4/COL14A1/FHL2/SMO/TENM4/SEMA3C/IGF1/TWIST1/PKP2/SHOX2/GLI1/CACNA1G/COL19A1/ALPK2/LOX/BTG2/FOXC2/KCNK2/FOXC1/EPHB1/NR4A1/MYOM1/PLN/MYH11/MYOCD/SOX8/EYA2/RBM24/FHOD3/MYOZ2/CASQ1/ELN/GREM1/BMP7/ASB2/SIX4/EGR1/HCN4/RGS4/ATF3/BARX2/SIX1/SOX15/PAX5/SRPK3/EYA1/ACTC1/TP73/TBX18/COL11A1/PI16/DNER/MYLK3	65
GO:0045785	GO:0045785	positive regulation of cell adhesion	73/1365	499/18805	0.146292585170341	2.01540810558847	6.43150151572262	6.63570098812021e-09	9.29172762047043e-07	7.477571085782e-07	SHH/CSPG5/FOXA2/HYAL1/PRKCZ/WNT3A/AGER/EMP2/FUT1/CD274/IL1A/APOA1/SPOCK2/CCR2/FGA/GP1BA/FUT3/CD160/IHH/FGG/IGFBP2/THY1/FBLN2/CXCL12/ECM2/MDK/COL16A1/RET/IGF1/EFNB3/CCDC80/TNFSF11/SFRP2/COL8A1/FRMD5/TNFRSF18/FN1/ITGA2/EGFLAM/HTR2A/PKP1/GLI2/WNT5A/FOXC2/VCAM1/KIF26B/FOXP3/HAS2/TNFRSF13C/CD28/CD70/NLRP3/CD27/CD24/BMP7/FERMT1/TNFSF18/NR4A3/CXCL13/IL2RA/HLA-DOB/HHLA2/EGR3/CCL21/ALOX15/SELE/SFRP1/CCL2/…	73
GO:0001823	GO:0001823	mesonephros development	26/1365	105/18805	0.247619047619048	3.41133786848073	6.93186537200664	2.130351583473e-08	2.90656430145123e-06	2.33907428922217e-06	SHH/AGTR2/HNF1B/SMAD6/SMO/TMEM59L/RET/SPRY1/FGF1/HS3ST3A1/FOXC2/FOXC1/KIF26B/SOX8/CRLF1/OSR2/ADAMTS16/GREM1/BMP7/SIX4/AGT/ROBO2/SIX2/SIX1/EYA1/SFRP1	26
GO:1905330	GO:1905330	regulation of morphogenesis of an epithelium	20/1365	66/18805	0.303030303030303	4.17471417471418	7.22805751866993	2.30902606983535e-08	3.01889153630815e-06	2.42947027561134e-06	SHH/AGTR2/EGF/CAV3/SULF1/SMO/MDK/FGF1/WNT5A/RNF207/SOX8/GREM1/BMP7/SIX4/AGT/SIX2/SIX1/SFRP1/LIF/STOX1	20
GO:0007288	GO:0007288	sperm axoneme assembly	14/1365	33/18805	0.424242424242424	5.84459984459984	7.79251801070759	2.32615209525717e-08	3.01889153630815e-06	2.42947027561134e-06	PLA2G3/CFAP69/FSIP2/ARMC2/CCDC146/BBOF1/MNS1/SPEF2/IQCG/CFAP58/CFAP47/CFAP43/CFAP157/DRC7	14
GO:0042060	GO:0042060	wound healing	66/1365	450/18805	0.146666666666667	2.02056166056166	6.13036761470023	3.20168525830162e-08	3.90110676196047e-06	3.13943803749893e-06	TMEM97/ODAM/F11/SHH/WNT7A/P2RY1/OCLN/FOXA2/WNT3A/AGER/APOH/TUBB1/POU2F3/ADTRP/CPB2/MPIG6B/IL1A/SFTA3/SERPINA1/FGA/DUOX1/GP1BA/SLC6A4/CAV3/FGG/ENTPD1/COL3A1/IGF1/TSKU/GRHL3/COL5A1/FN1/COMP/ITGA2/FGF1/SMOC2/DGKI/TNFAIP3/F2RL2/HTR2A/FAP/WNT5A/FOXC2/CDKN1A/C1QTNF1/CLDN1/ENTPD2/DGKB/SERPINE1/FERMT1/TAFA5/ADRA2B/HBB/CCN4/TSPAN8/PDIA2/EREG/TFPI2/ANGPTL4/ALOX15/ANXA8/KRT6A/SERPINB2/CTSG/MMP12/SERPIND1	66
GO:0048754	GO:0048754	branching morphogenesis of an epithelial tube	33/1365	159/18805	0.207547169811321	2.85928536871933	6.58673180722307	3.22557576122635e-08	3.90110676196047e-06	3.13943803749893e-06	HHIP/SHH/CTSH/AGTR2/EGF/HNF1B/NKX2-1/IHH/CAV3/SMO/TMEM59L/MDK/TNC/SFRP2/SPRY1/FGF1/HS3ST3A1/GLI2/AREG/WNT5A/FOXC2/SOX8/CCL11/ADAMTS16/GREM1/BMP7/SIX4/AGT/GDF7/SIX2/SIX1/CSMD1/EYA1	33
GO:0001657	GO:0001657	ureteric bud development	25/1365	100/18805	0.25	3.44413919413919	6.8559128097664	3.22587290972112e-08	3.90110676196047e-06	3.13943803749893e-06	SHH/AGTR2/HNF1B/SMAD6/SMO/TMEM59L/RET/SPRY1/FGF1/HS3ST3A1/FOXC2/FOXC1/KIF26B/SOX8/CRLF1/ADAMTS16/GREM1/BMP7/SIX4/AGT/ROBO2/SIX2/SIX1/EYA1/SFRP1	25
GO:0048732	GO:0048732	gland development	66/1365	451/18805	0.146341463414634	2.01608147949611	6.11040011620745	3.49201141665763e-08	4.12910949956339e-06	3.32292454806158e-06	CEBPA/HPN/SLC46A2/PCSK9/FASN/SHH/RXFP1/WNT3A/UPB1/EGF/TUBB1/CPB2/HNF1B/RAP1GAP/APOA1/ALOX15B/NKX2-1/IHH/NRG3/CAV3/SOSTDC1/ROBO1/SULF1/SMO/TGFB3/MMP2/IGFBP5/MDK/SEMA3C/SERPINF1/TNC/ARID5B/TNFSF11/BAAT/GLI1/ITGA2/FRZB/FGF1/WNT10A/TNFAIP3/GLI2/AREG/WNT5A/ALDH1A3/NTN1/FOXC1/CLDN1/STRA6/PCSK1/CCL11/RPGRIP1L/BMP7/CCDC40/SIX4/GDF7/OXTR/TP63/SIX1/CSMD1/DNAAF1/INHBB/SFRP1/EDAR/SOX2/IL10/XDH	66
GO:0072163	GO:0072163	mesonephric epithelium development	25/1365	101/18805	0.247524752475248	3.41003880607841	6.79415862447132	3.99473961336895e-08	4.52255520909281e-06	3.63955223901117e-06	SHH/AGTR2/HNF1B/SMAD6/SMO/TMEM59L/RET/SPRY1/FGF1/HS3ST3A1/FOXC2/FOXC1/KIF26B/SOX8/CRLF1/ADAMTS16/GREM1/BMP7/SIX4/AGT/ROBO2/SIX2/SIX1/EYA1/SFRP1	25
GO:0072164	GO:0072164	mesonephric tubule development	25/1365	101/18805	0.247524752475248	3.41003880607841	6.79415862447132	3.99473961336895e-08	4.52255520909281e-06	3.63955223901117e-06	SHH/AGTR2/HNF1B/SMAD6/SMO/TMEM59L/RET/SPRY1/FGF1/HS3ST3A1/FOXC2/FOXC1/KIF26B/SOX8/CRLF1/ADAMTS16/GREM1/BMP7/SIX4/AGT/ROBO2/SIX2/SIX1/EYA1/SFRP1	25
GO:0007389	GO:0007389	pattern specification process	68/1365	476/18805	0.142857142857143	1.96807953950811	5.98498875480605	5.6460697555972e-08	6.25890357698598e-06	5.03688854512487e-06	HHIP/FZD5/SHH/WNT7A/IRX1/LRP2/FOXA2/IRX2/WNT3A/HNF1B/IRX3/RIPPLY3/NKX2-1/SMAD6/IHH/NRG3/NDRG4/SOSTDC1/ROBO1/SMO/SEMA3C/NBL1/BICC1/GREM2/SFRP2/GRHL3/GLI1/SPRY1/FGF1/GLI2/WNT5A/RNF207/BTG2/FOXC2/FOXC1/OSR2/HOXC4/APLNR/DZIP1L/RPGRIP1L/GREM1/BMP7/CCDC40/ASB2/MEOX1/ROBO2/SIX2/TP63/MNS1/SIX1/DNAAF11/EYA1/DNAAF1/SFRP1/HES2/TBX18/CFAP53/CFAP45/ODAD3/ODAD4/DNAAF3/ENKUR/DNAI2/DNAH11/CFAP52/ODAD2/DNAI1/DRC1	68
GO:0072073	GO:0072073	kidney epithelium development	32/1365	155/18805	0.206451612903226	2.84419236677301	6.44986846220361	5.91758058703417e-08	6.42600944971609e-06	5.17136795446939e-06	SHH/IRX1/IRX2/AGTR2/HNF1B/IRX3/CXCR2/SMAD6/SMO/TMEM59L/RET/SPRY1/FGF1/HS3ST3A1/FOXC2/FOXC1/KIF26B/SOX8/CRLF1/ADAMTS16/CD24/GREM1/BMP7/SIX4/AGT/ROBO2/SIX2/SIX1/EYA1/SFRP1/LIF/PROM1	32
GO:0007411	GO:0007411	axon guidance	42/1365	238/18805	0.176470588235294	2.4311570782159	6.21617338165241	6.63804955030289e-08	7.06421233143233e-06	5.68496538329098e-06	SHH/CNTN6/WNT3A/BDNF/NKX2-1/ROBO1/SMO/NFASC/CXCL12/TUBB3/SEMA3C/KIAA1755/RET/EFNB3/NCAM1/DLX5/PLXNA4/EPHA3/BOC/HMCN2/TUBB2B/GLI2/WNT5A/PTPRH/NTN1/EPHB1/GAP43/FLRT2/ARTN/LGR6/NGFR/CHL1/BMP7/KIF5A/SEMA3D/ROBO2/GDF7/EPHA10/NELL2/IGSF9/GFRA3/UNC5A	42
GO:0097485	GO:0097485	neuron projection guidance	42/1365	239/18805	0.175732217573222	2.42098487286772	6.18511015543777	7.49940587068841e-08	7.82438012508491e-06	6.29671477439845e-06	SHH/CNTN6/WNT3A/BDNF/NKX2-1/ROBO1/SMO/NFASC/CXCL12/TUBB3/SEMA3C/KIAA1755/RET/EFNB3/NCAM1/DLX5/PLXNA4/EPHA3/BOC/HMCN2/TUBB2B/GLI2/WNT5A/PTPRH/NTN1/EPHB1/GAP43/FLRT2/ARTN/LGR6/NGFR/CHL1/BMP7/KIF5A/SEMA3D/ROBO2/GDF7/EPHA10/NELL2/IGSF9/GFRA3/UNC5A	42
GO:0022612	GO:0022612	gland morphogenesis	28/1365	127/18805	0.220472440944882	3.03735110034323	6.44496791706101	9.16965824340773e-08	9.38302913714856e-06	7.55104650489527e-06	HPN/SHH/RXFP1/WNT3A/CPB2/NRG3/CAV3/SOSTDC1/SULF1/TGFB3/MMP2/IGFBP5/MDK/SEMA3C/TNC/GLI1/FGF1/TNFAIP3/AREG/WNT5A/NTN1/CCL11/BMP7/GDF7/TP63/CSMD1/SFRP1/EDAR	28
GO:0060688	GO:0060688	regulation of morphogenesis of a branching structure	17/1365	53/18805	0.320754716981132	4.41889556983897	6.97297614975712	1.02436775100493e-07	1.02842656662212e-05	8.27632176978764e-06	SHH/LRRK2/AGTR2/CAV3/SULF1/SMO/MDK/SHOX2/WNT5A/SOX8/GREM1/BMP7/SIX4/AGT/SIX2/SIX1/SFRP1	17
GO:0050920	GO:0050920	regulation of chemotaxis	39/1365	217/18805	0.179723502304147	2.47597103357472	6.11800145685181	1.17775322555506e-07	1.16052313207009e-05	9.33937645527875e-06	DAPK2/CX3CR1/WNT3A/AGER/S100A14/VEGFD/CCR2/CXCR2/ROBO1/CXCL12/MDK/NBL1/DEFB124/PLXNA4/ITGA2/FGF1/SMOC2/SCG2/TUBB2B/PDGFD/WNT5A/PGF/ARTN/NTF3/GPR183/FGF18/SERPINE1/GREM1/TNFSF18/CXCL13/ROBO2/THBS4/CCL21/CCR4/CXCL8/TRPV4/CCL2/EDN2/CCL19	39
GO:0050673	GO:0050673	epithelial cell proliferation	68/1365	488/18805	0.139344262295082	1.91968414099562	5.75890139512319	1.48328243557478e-07	1.42151659910217e-05	1.14397363478326e-05	NUPR1/HPN/ODAM/RASGRF1/SHH/WNT7A/SDR16C5/WNT3A/PROK2/APOH/EGF/FUT1/CPB2/HNF1B/RAP1GAP/CLDN18/APOA1/IHH/COL4A3/ROBO1/SULF1/SMO/IGFBP5/CXCL12/MDK/SERPINF1/IGF1/DLX5/TNFSF11/SFRP2/TWIST1/COL8A1/IGFBP4/VASH2/GLI1/FGF1/SCG2/TNFAIP3/AREG/FAP/WNT5A/CDKN1A/CLDN1/NR4A1/HAS2/OSR2/CDH3/APLNR/CCL11/NGFR/FERMT1/NR4A3/SIX4/ZFP36/CCL24/THBS4/EGR3/TP63/EREG/SIX1/EYA1/SFRP1/CCL2/SOX2/IL10/XDH/FUT2/MMP12	68
GO:0072006	GO:0072006	nephron development	32/1365	161/18805	0.198757763975155	2.7381976201852	6.1967039566149	1.49605204942157e-07	1.42151659910217e-05	1.14397363478326e-05	SHH/IRX1/IRX2/AGTR2/HNF1B/IRX3/COL4A3/SULF1/SMO/TMEM59L/RET/FGF1/HS3ST3A1/ACTA2/PDGFD/FOXC2/FOXC1/KIF26B/SOX8/ADAMTS16/CD24/GREM1/BMP7/SIX4/AGT/EGR1/SIX2/DCHS2/SIX1/EYA1/LIF/PROM1	32
GO:0003002	GO:0003002	regionalization	62/1365	430/18805	0.144186046511628	1.9863872561547	5.7887689169357	1.5572247264125e-07	1.45368294197209e-05	1.16985968366501e-05	HHIP/FZD5/SHH/WNT7A/IRX1/LRP2/FOXA2/IRX2/WNT3A/HNF1B/IRX3/NKX2-1/SMAD6/IHH/NDRG4/SOSTDC1/ROBO1/SMO/SEMA3C/NBL1/BICC1/GREM2/SFRP2/GLI1/SPRY1/FGF1/GLI2/WNT5A/RNF207/BTG2/FOXC2/FOXC1/HOXC4/APLNR/DZIP1L/RPGRIP1L/GREM1/CCDC40/ASB2/MEOX1/ROBO2/SIX2/TP63/MNS1/SIX1/DNAAF11/DNAAF1/SFRP1/HES2/TBX18/CFAP53/CFAP45/ODAD3/ODAD4/DNAAF3/ENKUR/DNAI2/DNAH11/CFAP52/ODAD2/DNAI1/DRC1	62
GO:0036158	GO:0036158	outer dynein arm assembly	11/1365	23/18805	0.478260869565217	6.58878802357063	7.5028945761096	1.69454062190731e-07	1.50430044759461e-05	1.21059441157971e-05	DNAAF11/DNAAF1/CLXN/ODAD1/ODAD3/ODAD4/DNAAF8/DNAI2/ZMYND10/ODAD2/DNAI1	11
GO:0009799	GO:0009799	specification of symmetry	30/1365	146/18805	0.205479452054795	2.83079933764865	6.21285472770992	1.69626060619577e-07	1.50430044759461e-05	1.21059441157971e-05	SHH/WNT3A/IHH/NDRG4/SOSTDC1/SMO/NBL1/BICC1/GREM2/WNT5A/RNF207/APLNR/RPGRIP1L/GREM1/CCDC40/ASB2/DNAAF11/DNAAF1/CFAP53/CFAP45/ODAD3/ODAD4/DNAAF3/ENKUR/DNAI2/DNAH11/CFAP52/ODAD2/DNAI1/DRC1	30
GO:0009855	GO:0009855	determination of bilateral symmetry	30/1365	146/18805	0.205479452054795	2.83079933764865	6.21285472770992	1.69626060619577e-07	1.50430044759461e-05	1.21059441157971e-05	SHH/WNT3A/IHH/NDRG4/SOSTDC1/SMO/NBL1/BICC1/GREM2/WNT5A/RNF207/APLNR/RPGRIP1L/GREM1/CCDC40/ASB2/DNAAF11/DNAAF1/CFAP53/CFAP45/ODAD3/ODAD4/DNAAF3/ENKUR/DNAI2/DNAH11/CFAP52/ODAD2/DNAI1/DRC1	30
GO:0042391	GO:0042391	regulation of membrane potential	65/1365	463/18805	0.140388768898488	1.93407384552093	5.69333277988245	2.12017765852783e-07	1.84942054443058e-05	1.4883317885921e-05	SCN1A/SLC39A8/ADRA1A/WNT7A/KCNS1/LRRK2/PRKCZ/KCNMB4/GRIA1/CHRM1/RIMS4/CFTR/ADRB1/SLC6A4/CAV3/ABCC8/KCNE4/SLC4A3/ANK2/GRIA3/MPP2/CDKN2A/PKP2/NLGN3/ASIC1/CACNA1G/ATP1A2/SHANK1/KCNA2/KCND3/KCNH8/KCNS2/KCNMA1/RNF207/KCNK2/GRIN2A/SCN2B/PLN/MLLT11/RGS7BP/KCNN4/INSYN2A/BCO2/ATP1B2/SCN3A/AGT/GRIK2/HCN4/RGS4/KCNA5/SLC4A11/KCNB1/P2RX5/KCNF1/CASQ2/GABRD/NTRK2/CNR2/NALCN/KCND2/TBX18/STOX1/GRIK3/GRIN3B/KCNH3	65
GO:0048562	GO:0048562	embryonic organ morphogenesis	48/1365	302/18805	0.158940397350993	2.18965140819445	5.8306950319582	2.20888064236269e-07	1.89571837064708e-05	1.52559022973369e-05	FZD5/HPN/SHH/HYAL1/WNT3A/ATP8A2/HNF1B/IRX5/IHH/NDRG4/MYO3B/SMO/TGFB3/CTHRC1/MMP16/MFAP2/FBN1/DLX5/TWIST1/GRHL3/SHOX2/GLI1/FRZB/WHRN/PRRX1/WNT5A/RNF207/FOXC2/ALDH1A3/NTN1/STRA6/OSR2/HOXC4/APLNR/BMP7/CCDC40/ASB2/SIX4/TFAP2A/SIX2/SLITRK6/SIX1/PAX5/EYA1/DNAAF1/TBX18/COL11A1/STOX1	48
GO:0072028	GO:0072028	nephron morphogenesis	21/1365	82/18805	0.25609756097561	3.5281425891182	6.41858030271251	2.58167098510103e-07	2.18048750979723e-05	1.75475982746716e-05	SHH/IRX1/IRX2/AGTR2/HNF1B/IRX3/SMO/TMEM59L/FGF1/HS3ST3A1/KIF26B/SOX8/ADAMTS16/GREM1/BMP7/SIX4/AGT/SIX2/SIX1/EYA1/LIF	21
GO:0030199	GO:0030199	collagen fibril organization	19/1365	69/18805	0.27536231884058	3.79354461963158	6.50369139730869	2.79241799129012e-07	2.32163377057105e-05	1.86834809022503e-05	COL14A1/COL1A1/COL3A1/COL1A2/LUM/COL5A2/SFRP2/ADAMTS14/COL5A1/COMP/COL12A1/LOX/P4HA3/FOXC2/FOXC1/MMP11/GREM1/DPT/COL11A1	19
GO:0003018	GO:0003018	vascular process in circulatory system	45/1365	278/18805	0.161870503597122	2.23001818325559	5.78028943754318	3.08711029830756e-07	2.52715598419916e-05	2.03374327020488e-05	ADRA1A/P2RY1/CBS/MFSD2A/LRP2/OCLN/SH3GL2/SLC22A3/SLC29A2/AGTR2/KCNMB4/AGER/SLC1A1/CXCR2/FGA/ADRB1/SLC6A4/FGG/ABCC8/MMP2/SLC4A3/BDKRB2/COMP/SLC29A4/ATP1A2/GRIP2/HTR2A/ACTA2/KCNMA1/SLCO1C1/SLC6A1/FOXC2/PDE2A/FOXC1/ABCB1/ATP1B2/AVPR1A/SLC7A2/ADRA2B/AGT/HBB/KCNA5/OXTR/TRPV4/EDN2	45
GO:0003401	GO:0003401	axis elongation	12/1365	29/18805	0.413793103448276	5.7006441834028	7.08717318835635	3.31019806845308e-07	2.66872180639982e-05	2.14766917742697e-05	SHH/WNT3A/HNF1B/TNC/SFRP2/SPRY1/FGF1/AREG/WNT5A/SIX4/SIX1/SFRP1	12
GO:0060541	GO:0060541	respiratory system development	39/1365	226/18805	0.172566371681416	2.37737041719343	5.82789890994584	3.53298857581741e-07	2.80582570327231e-05	2.2580043246544e-05	HHIP/CEBPA/SHH/ABCA3/RXFP1/MME/CTSH/SFTPD/HOPX/CLDN18/NKX2-1/TGFB3/IGFBP5/COL3A1/FBN1/DLX5/TNC/GLI1/SPRY1/FGF1/GLI2/LOX/WNT5A/ALDH1A3/STRA6/MYOCD/FGF18/RPGRIP1L/CCDC40/SIX4/SPEF2/SIX1/DNAAF1/TP73/LIF/EDN2/ODAD4/HYDIN/MMP12	39
GO:0002687	GO:0002687	positive regulation of leukocyte migration	30/1365	152/18805	0.197368421052632	2.71905725853094	5.95327573407629	4.25259562131981e-07	3.32467532096568e-05	2.6755515298249e-05	DAPK2/CX3CR1/AGER/ITGA2B/S100A14/VEGFD/IL1A/CCR2/CXCR2/THY1/CXCL12/MDK/DEFB124/TNFRSF18/ITGA2/PDGFD/WNT5A/PGF/XG/SERPINE1/TNFSF18/CXCL13/CCL24/THBS4/CCL21/CXCL8/TRPV4/SELE/EDN2/CCL19	30
GO:0060348	GO:0060348	bone development	38/1365	219/18805	0.17351598173516	2.39045277401442	5.79033299952599	4.31126850491697e-07	3.32467532096568e-05	2.6755515298249e-05	EBP/CBS/SP5/ALPL/CLDN18/IHH/SULF1/TGFB3/COL1A1/COL3A1/SFRP4/IGF1/MMP16/FBN1/BNC2/DLX5/TNFSF11/TSKU/TWIST1/SHOX2/FREM1/COMP/TNN/LRRC17/OGN/LOX/FOXC1/HAS2/OSR2/FGF18/PAPPA2/GREM1/TFAP2A/CCN4/P2RX5/ATG9B/TRPV4/SRD5A2	38
GO:0060993	GO:0060993	kidney morphogenesis	23/1365	99/18805	0.232323232323232	3.2006142006142	6.1417092089744	4.72538390961589e-07	3.59196682615231e-05	2.89065590140112e-05	SHH/IRX1/LRRK2/IRX2/AGTR2/HNF1B/IRX3/SMO/TMEM59L/FGF1/HS3ST3A1/KIF26B/SOX8/ADAMTS16/GREM1/BMP7/SIX4/AGT/SIX2/SIX1/EYA1/LIF/GCNT3	23
GO:0071621	GO:0071621	granulocyte chemotaxis	26/1365	122/18805	0.213114754098361	2.93599	6.00174260693361	5.28181898425847e-07	3.95838856552667e-05	3.18553589740007e-05	S100A12/PLA2G1B/CSF3R/DAPK2/S100A8/S100A9/S100A14/CXCR1/CXCR2/MDK/SCG2/DPEP1/CCL11/CCL13/CCL22/TNFSF18/CXCL13/CCL24/THBS4/CCL21/CXCL8/CXCL6/TRPV4/CCL2/EDN2/CCL19	26
GO:0060349	GO:0060349	bone morphogenesis	23/1365	100/18805	0.23	3.16860805860806	6.08303643426901	5.72016060483118e-07	4.18018861731169e-05	3.3640307609816e-05	CBS/SP5/ALPL/IHH/TGFB3/COL1A1/COL3A1/SFRP4/MMP16/DLX5/TSKU/TWIST1/SHOX2/FREM1/COMP/FOXC1/HAS2/OSR2/FGF18/PAPPA2/TFAP2A/ATG9B/TRPV4	23
GO:0050921	GO:0050921	positive regulation of chemotaxis	29/1365	146/18805	0.198630136986301	2.73643935972703	5.89264222660104	5.73489511489857e-07	4.18018861731169e-05	3.3640307609816e-05	DAPK2/CX3CR1/AGER/S100A14/VEGFD/CCR2/CXCR2/CXCL12/MDK/DEFB124/ITGA2/SMOC2/SCG2/PDGFD/WNT5A/PGF/ARTN/NTF3/FGF18/SERPINE1/TNFSF18/CXCL13/THBS4/CCL21/CCR4/CXCL8/TRPV4/EDN2/CCL19	29
GO:0003012	GO:0003012	muscle system process	64/1365	467/18805	0.137044967880086	1.8880077809414	5.4364754842507	6.23733559745701e-07	4.48498144784713e-05	3.60931453918281e-05	SCN1A/CHRM3/ADRA1A/TNNC1/P2RY1/TTN/PROK2/ATP8A2/CHRM2/CAV3/ABCC8/COL14A1/SULF1/IGFBP5/KCNE4/GNAO1/FBXO32/IGF1/SSPN/ANK2/PPP1R12B/CNN1/PKP2/BDKRB2/COMP/ITGA2/CACNA1G/ATP1A2/GRIP2/HTR2A/HRC/KCND3/ACTA2/KCNMA1/RNF207/RYR3/SCN2B/JSRP1/NR4A1/PLN/DES/REM1/MYH11/SSTR2/MYOCD/MYOZ2/CASQ1/SCN3A/ASB2/NR4A3/ADRA2B/AGT/HCN4/RGS4/KCNA5/SLN/OXTR/CASQ2/TRPV4/KCND2/STAC2/EDN2/CCDC78/PI16	64
GO:0050729	GO:0050729	positive regulation of inflammatory response	31/1365	163/18805	0.190184049079755	2.6200813501427	5.81169185974041	6.43885250346994e-07	4.56815122279514e-05	3.67624589250747e-05	CEBPA/NUPR1/PLA2G3/S100A12/S100A8/LRRK2/NLRP12/CASP5/S100A9/LILRA5/FFAR2/MEFV/CCR2/IL1RL1/IDO1/MDK/TNFSF11/HTR2A/WNT5A/PDE2A/CD28/NLRP3/SERPINE1/TNFSF18/ZBP1/CCL24/AGT/CCN4/LGALS2/TRPV4/PLA2G2A	31
GO:0060287	GO:0060287	epithelial cilium movement involved in determination of left/right asymmetry	8/1365	13/18805	0.615384615384615	8.47788109326571	7.54539423689897	6.98877838866442e-07	4.83927094606129e-05	3.89443104453602e-05	CCDC40/DNAAF11/DNAAF1/CFAP53/CFAP45/ODAD3/ODAD4/DNAH11	8
GO:0060485	GO:0060485	mesenchyme development	51/1365	342/18805	0.149122807017544	2.05439881755671	5.50535	7.00289161523622e-07	4.83927094606129e-05	3.89443104453602e-05	HPN/SHH/FOXA2/WNT3A/SP6/EMP2/TMEM100/NKX2-1/LDLRAD4/ROBO1/SMO/TGFB3/MDK/SEMA3C/COL1A1/RET/IGF1/BNC2/NCAM1/MARK1/SFRP2/EPHA3/TWIST1/CDH2/FN1/FRZB/SPRY1/WNT10A/ACTA2/WNT5A/FAM83D/ACTG2/FOXC2/FOXC1/SPRED3/HAS2/SOX8/RBM24/APLNR/GREM1/BMP7/SIX4/IL17RD/AGT/SEMA3D/MEOX1/ROBO2/SIX2/SIX1/ACTC1/SFRP1	51
GO:0072088	GO:0072088	nephron epithelium morphogenesis	20/1365	80/18805	0.25	3.44413919413919	6.1288391335762	7.5282932361116e-07	5.13564721914741e-05	4.13294154986531e-05	SHH/IRX1/IRX2/AGTR2/HNF1B/IRX3/SMO/TMEM59L/FGF1/HS3ST3A1/KIF26B/SOX8/ADAMTS16/GREM1/SIX4/AGT/SIX2/SIX1/EYA1/LIF	20
GO:0036159	GO:0036159	inner dynein arm assembly	9/1365	17/18805	0.529411764705882	7.29347123464771	7.26260865885903	7.76594924085058e-07	5.23071087475518e-05	4.20944457185612e-05	CCDC40/DNAAF11/DNAH7/DNAAF1/DNAI3/DNAH2/TEKT2/ZMYND10/CFAP100	9
GO:1903522	GO:1903522	regulation of blood circulation	43/1365	269/18805	0.159851301115242	2.2022005256206	5.55601295572484	7.96108126100327e-07	5.2951141737248e-05	4.26127349602122e-05	ADRA1A/AGTR2/KCNMB4/AGER/HOPX/SLC1A1/IRX3/CHRM2/FGA/ADRB1/CAV3/FGG/MMP2/KCNE4/GNAO1/SLC4A3/ANK2/PKP2/SHOX2/BDKRB2/CACNA1G/ATP1A2/HTR2A/HRC/KCND3/RNF207/SCN2B/PLN/DES/HSPB7/ATP1B2/AVPR1A/ADRA2B/AGT/HCN4/RGS4/KCNA5/CORIN/OXTR/CASQ2/KCND2/TBX18/EDN2	43
GO:0097530	GO:0097530	granulocyte migration	29/1365	149/18805	0.194630872483221	2.68134326523588	5.76445778344948	8.92320492871548e-07	5.86177449699939e-05	4.71729664067766e-05	S100A12/PLA2G1B/CSF3R/DAPK2/S100A8/EMP2/S100A9/S100A14/IL1A/CXCR1/CXCR2/MDK/SCG2/DPEP1/XG/CCL11/CCL13/CCL22/TNFSF18/CXCL13/CCL24/THBS4/CCL21/CXCL8/CXCL6/TRPV4/CCL2/EDN2/CCL19	29
GO:0007517	GO:0007517	muscle organ development	53/1365	369/18805	0.143631436314363	1.97874663728322	5.31212545321653	1.38167777745379e-06	8.86986204411749e-05	7.13807234403306e-05	NUPR1/TNNC1/SHH/LRP2/TTN/WNT3A/JPH1/SGCG/ANKRD1/CAV3/SMO/COL6A3/COL3A1/IGF1/ITGA7/ARID5B/TWIST1/PKP2/SHOX2/COL19A1/LOX/BTG2/FOXC2/SPEG/FOXC1/USP2/EPHB1/ITGA11/STRA6/NR4A1/MYOM1/DES/MYOCD/SOX8/RBM24/MYOZ2/CASQ1/ELN/ASB2/SIX4/EGR1/EGR3/ATF3/KY/BARX2/SIX1/SOX15/PAX5/SRPK3/ACTC1/LIF/COL11A1/DNER	53
GO:0042476	GO:0042476	odontogenesis	27/1365	136/18805	0.198529411764706	2.73505171299289	5.68119317170626	1.40612067401524e-06	8.86986204411749e-05	7.13807234403306e-05	ODAM/SHH/CSF3R/SP6/ALPL/CFTR/WDR72/SOSTDC1/ASPN/SMO/TGFB3/SSUH2/COL1A1/COL1A2/TNC/TNFSF11/WNT10A/GLI2/FOXC1/OSR2/NGFR/SERPINE1/BMP7/TFAP2A/TP63/PAX9/EDAR	27
GO:0070098	GO:0070098	chemokine-mediated signaling pathway	20/1365	83/18805	0.240963855421687	3.31965223531489	5.92521361747551	1.41215798154282e-06	8.86986204411749e-05	7.13807234403306e-05	CCRL2/CX3CR1/ACKR4/CXCR1/CCR2/CXCR2/ROBO1/CXCL12/FOXC1/CCR8/CCL11/CCL13/CCL22/CCL24/CCL21/CCR4/CXCR5/CCL2/CCL19/CCL14	20
GO:0001503	GO:0001503	ossification	62/1365	458/18805	0.135371179039301	1.86494873394437	5.24274557651405	1.41691086966733e-06	8.86986204411749e-05	7.13807234403306e-05	CEBPA/EBP/FASN/SHH/CBS/WNT3A/FFAR4/ALPL/SMAD6/ADGRV1/IHH/IGFBP2/ASPN/FHL2/SMO/MMP2/CTSK/IGFBP5/MDK/COL1A1/COL1A2/CTHRC1/IGF1/MMP16/COL5A2/DLX5/TNC/TNFSF11/SFRP2/TWIST1/SHOX2/GLI1/COMP/PTHLH/TNN/GLI2/LOX/AREG/WNT5A/BMP8A/FOXC2/FOXC1/ITGA11/SMOC1/SOX8/OSR2/FGF18/SPP1/GREM1/BMP7/CHRDL2/PENK/TFAP2A/CCN4/SCUBE3/SIX2/TP63/ALOX15/DNAI3/SFRP1/COL11A1/SOX2	62
GO:0090596	GO:0090596	sensory organ morphogenesis	44/1365	286/18805	0.153846153846154	2.11947027331643	5.33709610339848	1.7233844351214e-06	0.000106629402084663	8.58106227916019e-05	FZD5/HPN/MFSD2A/WNT3A/ATP8A2/SLC1A1/IHH/MYO3B/THY1/CTHRC1/MFAP2/FBN1/COL5A2/DLX5/TSKU/TWIST1/GRHL3/SAMD11/COL5A1/COL8A1/FRZB/WHRN/PRRX1/TENM3/WNT5A/ALDH1A3/NTN1/EPHB1/STRA6/SOX8/OSR2/RPGRIP1L/BMP7/SIX4/TFAP2A/SIX2/SLITRK6/SIX1/EYA1/NTRK2/TBX18/COL11A1/PROM1/STOX1	44
GO:0043583	GO:0043583	ear development	38/1365	232/18805	0.163793103448276	2.25650498926361	5.38747647939123	1.87480805194363e-06	0.000114664984418299	9.22773037544669e-05	CEBPA/HPN/SHH/WNT3A/ATP8A2/CECR2/FREM2/ADGRV1/MYO3B/TGFB3/CTHRC1/DLX5/TSKU/TWIST1/GRHL3/FRZB/PLPPR4/WHRN/PRRX1/GJB2/WNT5A/ALDH1A3/NTN1/KCNK2/STRA6/OTOGL/OSR2/RPGRIP1L/SIX4/TFAP2A/SIX2/SLITRK6/SIX1/EYA1/TBX18/COL11A1/SOX2/STOX1	38
GO:1990868	GO:1990868	response to chemokine	21/1365	92/18805	0.228260869565217	3.14464882943144	5.7689476941865	2.00033086111839e-06	0.000119592814741696	9.62430034657555e-05	CCRL2/CX3CR1/ACKR4/CXCR1/CCR2/CXCR2/ROBO1/CXCL12/LOX/FOXC1/CCR8/CCL11/CCL13/CCL22/CCL24/CCL21/CCR4/CXCR5/CCL2/CCL19/CCL14	21
GO:1990869	GO:1990869	cellular response to chemokine	21/1365	92/18805	0.228260869565217	3.14464882943144	5.7689476941865	2.00033086111839e-06	0.000119592814741696	9.62430034657555e-05	CCRL2/CX3CR1/ACKR4/CXCR1/CCR2/CXCR2/ROBO1/CXCL12/LOX/FOXC1/CCR8/CCL11/CCL13/CCL22/CCL24/CCL21/CCR4/CXCR5/CCL2/CCL19/CCL14	21
GO:0072078	GO:0072078	nephron tubule morphogenesis	19/1365	78/18805	0.243589743589744	3.35582793275101	5.83277158610706	2.16180077705678e-06	0.000127810465941324	0.000102856205392596	SHH/IRX1/IRX2/AGTR2/HNF1B/IRX3/SMO/TMEM59L/FGF1/HS3ST3A1/KIF26B/SOX8/ADAMTS16/GREM1/SIX4/AGT/SIX2/SIX1/EYA1	19
GO:0023061	GO:0023061	signal release	65/1365	497/18805	0.130784708249497	1.80176295870461	5.06782882276467	2.62377947578764e-06	0.000152967866113507	0.000123101767445721	CHRM3/PLA2G3/WNT7A/P2RY1/CSPG5/PFKFB2/STX11/FOXA2/LRRK2/KCNMB4/FFAR4/RAB11FIP1/RETN/RIMS4/VIP/FFAR2/HNF1B/IL1A/NR0B2/CFTR/FGA/SLC6A4/FGG/ABCC8/BRSK1/SYT12/CXCL12/SNAP25/GNAO1/SCG5/PPFIA2/TNFSF11/PRRT2/IL11/ASIC1/ADCYAP1/KCNA2/F2RL2/HTR2A/BMP8A/C1QTNF3/SNCAIP/C1QTNF1/NR4A1/NRXN2/CADPS/ADCY5/TRPV6/SPP1/GRM2/ADRA2B/AGT/SYNGR3/BLK/KCNA5/VSNL1/KCNB1/OXTR/ECRG4/INHBB/TRPV4/SFRP1/LIF/SYT8/DOC2A	65
GO:0072080	GO:0072080	nephron tubule development	22/1365	101/18805	0.217821782178218	3.00083	5.64056668201797	2.64706462188522e-06	0.000152967866113507	0.000123101767445721	SHH/IRX1/IRX2/AGTR2/HNF1B/IRX3/SMO/TMEM59L/FGF1/HS3ST3A1/KIF26B/SOX8/ADAMTS16/CD24/GREM1/SIX4/AGT/SIX2/SIX1/EYA1/LIF/PROM1	22
GO:0003007	GO:0003007	heart morphogenesis	42/1365	272/18805	0.154411764705882	2.12726244343891	5.23907763201704	2.67355977232779e-06	0.000152967866113507	0.000123101767445721	TNNC1/SHH/LRP2/TTN/WNT3A/EMP2/ANKRD1/TMEM100/SMAD6/IHH/CAV3/NDRG4/ROBO1/FHL2/SMO/SEMA3C/SFRP2/TWIST1/COL5A1/PKP2/SHOX2/SPRY1/ALPK2/WNT5A/RNF207/FOXC2/FOXC1/FLRT2/HAS2/APLNR/ELN/BMP7/CCDC40/ASB2/ROBO2/RBM20/SIX1/EYA1/DNAAF1/ACTC1/COL11A1/DNAH11	42
GO:0061448	GO:0061448	connective tissue development	44/1365	291/18805	0.151202749140893	2.08305325831099	5.20912026999961	2.75702103668772e-06	0.000156064988683142	0.000125594194594016	WNT7A/CBS/RXFP1/HYAL1/PRKG2/IHH/SULF1/CTSK/MDK/COL1A1/COL3A1/ARID5B/SFRP2/TSKU/COL5A1/SHOX2/COMP/PTHLH/FRZB/PRRX1/OGN/ACTA2/LOX/PDGFD/WNT5A/BMP8A/ITGB8/FOXC2/SOX8/OSR2/HOXC4/FGF18/GREM1/BMP7/CHRDL2/EGR1/EBF2/CCN4/GDF7/SIX2/BARX2/TRPV4/GDF6/COL11A1	44
GO:0060047	GO:0060047	heart contraction	40/1365	254/18805	0.15748031496063	2.16953650024516	5.25007107114894	2.79536738561789e-06	0.000156447844909082	0.000125902300337322	SCN1A/ADRA1A/TNNC1/TTN/AGTR2/HOPX/SLC1A1/SGCG/IRX3/CHRM2/ADRB1/CAV3/KCNE4/GNAO1/SLC4A3/ANK2/PKP2/SHOX2/CACNA1G/ATP1A2/HRC/KCND3/RNF207/SCN2B/PLN/DES/HSPB7/ATP1B2/SCN3A/AVPR1A/AGT/HCN4/RGS4/KCNA5/CORIN/CASQ2/ACTC1/KCND2/TBX18/EDN2	40
GO:0016331	GO:0016331	morphogenesis of embryonic epithelium	28/1365	149/18805	0.187919463087248	2.58888315264154	5.44745980527142	2.82258844414055e-06	0.000156447844909082	0.000125902300337322	TRIM71/SHH/IRX1/LRP2/IRX2/CECR2/HNF1B/IRX3/SULF1/CTHRC1/RET/SFRP2/TWIST1/GRHL3/WNT5A/SALL4/ALDH1A3/RGMA/SOX8/GREM1/BMP7/SIX4/TFAP2A/GDF7/TP63/SIX1/SFRP1/TBX18	28
GO:0006936	GO:0006936	muscle contraction	51/1365	359/18805	0.142061281337047	1.95711530809024	5.12246018142826	3.00703984710418e-06	0.000164953185839602	0.000132747022224849	SCN1A/CHRM3/ADRA1A/TNNC1/TTN/PROK2/ATP8A2/CHRM2/CAV3/SULF1/KCNE4/GNAO1/SSPN/ANK2/PPP1R12B/CNN1/PKP2/BDKRB2/COMP/ITGA2/CACNA1G/ATP1A2/GRIP2/HTR2A/HRC/KCND3/ACTA2/KCNMA1/RNF207/RYR3/SCN2B/JSRP1/NR4A1/PLN/DES/REM1/MYH11/SSTR2/MYOCD/CASQ1/SCN3A/ADRA2B/HCN4/KCNA5/OXTR/CASQ2/TRPV4/KCND2/STAC2/EDN2/CCDC78	51
GO:0050930	GO:0050930	induction of positive chemotaxis	8/1365	15/18805	0.533333333333333	7.34749694749695	6.88022984572103	3.0622216613104e-06	0.000166266137345231	0.000133803627478096	AGER/VEGFD/CXCL12/SCG2/PGF/ARTN/NTF3/CXCL8	8
GO:0044703	GO:0044703	multi-organism reproductive process	35/1365	211/18805	0.165876777251185	2.28521083971321	5.25227432135805	3.52058698475262e-06	0.00018922266005928	0.000152278020775903	AGRP/CBS/RXFP1/EMP2/CLIC5/IHH/SLC6A4/ABCC8/IDO1/IGFBP2/TGFB3/MMP2/IGFBP5/COL16A1/IGFBP7/ITGA2/PTHLH/ADCYAP1/GJB2/FOSB/PNOC/ITGB4/PAPPA/TPPP3/SPP1/AVPR1A/ADRA2B/ENDOU/CORIN/IQUB/OXTR/CSMD1/FOSL1/LIF/PZP	35
GO:0060972	GO:0060972	left/right pattern formation	27/1365	143/18805	0.188811188811189	2.60116806270652	5.37704971405658	3.84658652128272e-06	0.000203239487369231	0.000163558142932775	SHH/WNT3A/IHH/NDRG4/SMO/BICC1/WNT5A/RNF207/APLNR/RPGRIP1L/CCDC40/ASB2/MNS1/DNAAF11/DNAAF1/CFAP53/CFAP45/ODAD3/ODAD4/DNAAF3/ENKUR/DNAI2/DNAH11/CFAP52/ODAD2/DNAI1/DRC1	27
GO:0043269	GO:0043269	regulation of monoatomic ion transport	62/1365	472/18805	0.13135593220339	1.80963245793754	4.98379703446891	3.85776888259582e-06	0.000203239487369231	0.000163558142932775	PCSK9/P2RY1/CA2/LILRA2/KCNS1/PLA2G1B/KCNJ15/PRKG2/GRIA1/CHRM1/LILRA5/EGF/JPH1/CFTR/CCR2/PRSS8/SLC6A4/CAV3/ABCC8/HEPH/THY1/CXCL12/KCNE4/ANK2/PKP2/ATP1A2/HTR2A/HRC/KCNS2/GRIN2A/LRRC55/SCN2B/ABCB1/PLN/REM1/CBARP/FGF14/KCNN4/APLNR/CASQ1/ATP1B2/TRPV3/AGT/TF/RGS4/KCNA5/SLN/P2RX5/CD19/PLP1/KCNF1/WNK2/CASQ2/MS4A1/KCNJ16/STAC2/CCL2/DPP10/CLDN10/EFHB/CACNG6/GRIN3B	62
GO:0060602	GO:0060602	branch elongation of an epithelium	9/1365	20/18805	0.45	6.19945054945055	6.50856215930972	4.39244486224845e-06	0.000229139206980627	0.000184401090811421	SHH/HNF1B/TNC/SPRY1/FGF1/AREG/WNT5A/SIX4/SIX1	9
GO:0007368	GO:0007368	determination of left/right symmetry	26/1365	136/18805	0.191176470588235	2.63375350140056	5.34950581985685	4.55446949449664e-06	0.000235284778448705	0.000189346774692001	SHH/WNT3A/IHH/NDRG4/SMO/BICC1/WNT5A/RNF207/APLNR/RPGRIP1L/CCDC40/ASB2/DNAAF11/DNAAF1/CFAP53/CFAP45/ODAD3/ODAD4/DNAAF3/ENKUR/DNAI2/DNAH11/CFAP52/ODAD2/DNAI1/DRC1	26
GO:0048839	GO:0048839	inner ear development	34/1365	205/18805	0.165853658536585	2.28489234342893	5.17494104219184	4.8429136805181e-06	0.000247780227827277	0.000199402559234288	CEBPA/HPN/SHH/WNT3A/ATP8A2/CECR2/FREM2/ADGRV1/MYO3B/TGFB3/CTHRC1/DLX5/TSKU/GRHL3/FRZB/PLPPR4/WHRN/PRRX1/GJB2/WNT5A/ALDH1A3/NTN1/KCNK2/OTOGL/RPGRIP1L/SIX4/TFAP2A/SLITRK6/SIX1/EYA1/TBX18/COL11A1/SOX2/STOX1	34
GO:0022409	GO:0022409	positive regulation of cell-cell adhesion	48/1365	337/18805	0.142433234421365	1.96223954087456	4.98662170862927	5.41826619253875e-06	0.000274577089623797	0.000220967487431054	SHH/FOXA2/PRKCZ/WNT3A/AGER/CD274/IL1A/CCR2/FGA/GP1BA/FUT3/CD160/IHH/FGG/IGFBP2/THY1/MDK/IGF1/EFNB3/TNFSF11/HTR2A/PKP1/GLI2/WNT5A/VCAM1/KIF26B/FOXP3/HAS2/TNFRSF13C/CD28/CD70/NLRP3/CD27/CD24/BMP7/NR4A3/CXCL13/IL2RA/HLA-DOB/HHLA2/EGR3/CCL21/SELE/CCL2/CTSG/SOX2/IL10/CCL19	48
GO:0090660	GO:0090660	cerebrospinal fluid circulation	8/1365	16/18805	0.5	6.88827838827839	6.59196206310189	5.73373897177553e-06	0.000287822878007713	0.000231627111590694	AQP4/CFAP54/DNAAF11/CFAP45/ODAD3/ODAD4/CFAP43/DNAH9	8
GO:0061333	GO:0061333	renal tubule morphogenesis	19/1365	83/18805	0.228915662650602	3.15366962354914	5.50123522255674	5.80949740346029e-06	0.000288900333493572	0.000232494200071583	SHH/IRX1/IRX2/AGTR2/HNF1B/IRX3/SMO/TMEM59L/FGF1/HS3ST3A1/KIF26B/SOX8/ADAMTS16/GREM1/SIX4/AGT/SIX2/SIX1/EYA1	19
GO:0048565	GO:0048565	digestive tract development	26/1365	138/18805	0.188405797101449	2.59558316080055	5.26307950249062	6.016328783595e-06	0.000296415606088046	0.000238542158788153	FZD5/SHH/HNF1B/CLDN18/IHH/FOXL1/SMO/TGFB3/CLMP/COL3A1/RET/SFRP2/SHOX2/GLI1/GLI2/WNT5A/CDKN1A/STRA6/MYOCD/CCDC40/SIX2/OXTR/TP63/CXCL8/DNAAF1/SFRP1	26
GO:0061326	GO:0061326	renal tubule development	22/1365	106/18805	0.207547169811321	2.85928536871933	5.37041689184991	6.12088356527089e-06	0.000298800196796389	0.000240461171835075	SHH/IRX1/IRX2/AGTR2/HNF1B/IRX3/SMO/TMEM59L/FGF1/HS3ST3A1/KIF26B/SOX8/ADAMTS16/CD24/GREM1/SIX4/AGT/SIX2/SIX1/EYA1/LIF/PROM1	22
GO:0008306	GO:0008306	associative learning	20/1365	91/18805	0.21978021978022	3.02781467616632	5.42480150861196	6.4506857622711e-06	0.000312037263100405	0.000251113776850898	LRRN4/GRIA1/PPP1R1B/SLC1A1/SLC6A4/NDRG4/ABCC8/BRSK1/SNAP25/ASIC1/ATP1A2/SHANK1/BTG2/SLC6A1/MAP1A/GRIN2A/PLN/NPTX2/B3GAT1/CSMD1	20
GO:0019722	GO:0019722	calcium-mediated signaling	37/1365	235/18805	0.157446808510638	2.16907489673447	5.04531772767625	6.54959412267072e-06	0.000313967480420999	0.000252667130308435	CHRM3/CCRL2/LRRK2/CX3CR1/GRIA1/ACKR4/CXCR1/CCR2/TMEM100/CXCR2/FHL2/ADGRB2/IGF1/ANK2/TNFSF11/GRIA3/ATP1A2/HRC/GRIN2A/RYR3/PLN/REM1/CCR8/MYOZ2/CASQ1/AVPR1A/GRIK2/P2RX5/CCR4/CASQ2/CXCL8/CXCR5/SELE/BHLHA15/EDN2/EFHB/GRIK3	37
GO:0003015	GO:0003015	heart process	40/1365	263/18805	0.152091254752852	2.09529380632042	5.00435862002264	6.67404139316847e-06	0.000317076555830798	0.000255169176573396	SCN1A/ADRA1A/TNNC1/TTN/AGTR2/HOPX/SLC1A1/SGCG/IRX3/CHRM2/ADRB1/CAV3/KCNE4/GNAO1/SLC4A3/ANK2/PKP2/SHOX2/CACNA1G/ATP1A2/HRC/KCND3/RNF207/SCN2B/PLN/DES/HSPB7/ATP1B2/SCN3A/AVPR1A/AGT/HCN4/RGS4/KCNA5/CORIN/CASQ2/ACTC1/KCND2/TBX18/EDN2	40
GO:0007416	GO:0007416	synapse assembly	41/1365	273/18805	0.15018315018315	2.06900669538032	4.97758642886381	7.05857575513063e-06	0.000328599205962866	0.000264442095343562	VSIG10/FZD5/WNT7A/RAB17/WNT3A/GRIA1/BDNF/SPOCK2/GPM6A/NRG3/SNAP25/THBS2/MAP1B/EFNB3/MARK1/PLXNA4/CDH2/NLGN3/ASIC1/LRRN1/DCLK1/SYNDIG1/WNT5A/ADD2/NTN1/LGI2/EPHB1/GAP43/NRXN2/FLRT2/SIX4/CSMD2/ROBO2/CBLN4/SPTBN2/OXTR/SLITRK6/SIX1/NTRK2/SLITRK3/DNER	41
GO:0050927	GO:0050927	positive regulation of positive chemotaxis	10/1365	26/18805	0.384615384615385	5.29867568329107	6.13625403029233	7.10482783968428e-06	0.000328599205962866	0.000264442095343562	AGER/VEGFD/CXCL12/ITGA2/SCG2/PGF/ARTN/NTF3/CCR4/CXCL8	10
GO:0002544	GO:0002544	chronic inflammatory response	9/1365	21/18805	0.428571428571429	5.90423861852433	6.29079317732181	7.19148176841855e-06	0.000328599205962866	0.000264442095343562	S100A8/S100A9/IDO1/TNFAIP3/VCAM1/FOXP3/CCL11/CXCL13/IL10	9
GO:0048245	GO:0048245	eosinophil chemotaxis	9/1365	21/18805	0.428571428571429	5.90423861852433	6.29079317732181	7.19148176841855e-06	0.000328599205962866	0.000264442095343562	DAPK2/SCG2/CCL11/CCL13/CCL22/CCL24/CCL21/CCL2/CCL19	9
GO:0050678	GO:0050678	regulation of epithelial cell proliferation	55/1365	410/18805	0.134146341463415	1.8480746895381	4.8572934400644	7.22535371126769e-06	0.000328599205962866	0.000264442095343562	NUPR1/HPN/ODAM/SHH/WNT7A/WNT3A/APOH/EGF/FUT1/CPB2/RAP1GAP/IHH/COL4A3/ROBO1/SULF1/SMO/CXCL12/MDK/SERPINF1/IGF1/DLX5/SFRP2/TWIST1/VASH2/GLI1/FGF1/SCG2/TNFAIP3/AREG/WNT5A/CLDN1/NR4A1/HAS2/OSR2/CDH3/APLNR/CCL11/NGFR/NR4A3/SIX4/ZFP36/CCL24/THBS4/EGR3/TP63/EREG/SIX1/EYA1/SFRP1/CCL2/SOX2/IL10/XDH/FUT2/MMP12	55
GO:0050679	GO:0050679	positive regulation of epithelial cell proliferation	35/1365	218/18805	0.160550458715596	2.21183250999765	5.03482526887646	7.43469657411565e-06	0.000335254410770079	0.000269797909576293	HPN/ODAM/SHH/WNT7A/WNT3A/EGF/IHH/SMO/CXCL12/MDK/IGF1/DLX5/TWIST1/VASH2/FGF1/SCG2/TNFAIP3/AREG/WNT5A/CLDN1/NR4A1/HAS2/OSR2/CDH3/APLNR/CCL11/NR4A3/CCL24/THBS4/EGR3/TP63/EYA1/SFRP1/IL10/MMP12	35
GO:0031589	GO:0031589	cell-substrate adhesion	50/1365	361/18805	0.138504155124654	1.90811035686382	4.8739703129484	7.69960275250219e-06	0.000344282237361883	0.000277063104795921	CSPG5/PRKCZ/EMP2/ITGA2B/FUT1/CAMSAP3/SIGLEC1/APOA1/SPOCK2/SMAD6/FGA/FGG/THY1/FBLN2/ECM2/MDK/POSTN/ANTXR1/COL16A1/COL1A1/COL3A1/ITGA7/PPFIA2/CCDC80/EPHA3/CDKN2A/COL8A1/PKP2/FN1/FREM1/ITGA2/LYPD3/TNN/EGFLAM/ITGB8/EPHB1/ITGA11/VCAM1/ITGB4/HAS2/ATP1B2/SERPINE1/GREM1/FERMT1/COL17A1/CCL21/ITGBL1/ALOX15/SFRP1/MMP12	50
GO:0044706	GO:0044706	multi-multicellular organism process	35/1365	219/18805	0.159817351598174	2.20173281817117	5.00443691703388	8.24335791078385e-06	0.000365524228694007	0.000294157719132182	AGRP/CBS/RXFP1/EMP2/CLIC5/IHH/SLC6A4/ABCC8/IDO1/IGFBP2/TGFB3/MMP2/IGFBP5/COL16A1/IGFBP7/ITGA2/PTHLH/ADCYAP1/GJB2/FOSB/PNOC/ITGB4/PAPPA/TPPP3/SPP1/AVPR1A/ADRA2B/ENDOU/CORIN/OXTR/TEKT3/CSMD1/FOSL1/LIF/PZP	35
GO:0072009	GO:0072009	nephron epithelium development	24/1365	124/18805	0.193548387096774	2.6664303438497	5.20854180234944	8.4064523363467e-06	0.000369675478361163	0.000297498461107076	SHH/IRX1/IRX2/AGTR2/HNF1B/IRX3/SMO/TMEM59L/FGF1/HS3ST3A1/FOXC2/FOXC1/KIF26B/SOX8/ADAMTS16/CD24/GREM1/SIX4/AGT/SIX2/SIX1/EYA1/LIF/PROM1	24
GO:0003352	GO:0003352	regulation of cilium movement	13/1365	44/18805	0.295454545454545	4.07034632034632	5.7043204890564	9.06903727585377e-06	0.000395543830695229	0.000318316165989414	CFAP69/CCDC40/DNAAF1/GAS2L2/CFAP45/CLXN/CFAP43/CCDC65/RSPH4A/DNAH11/ODAD2/TTLL6/DRC1	13
GO:0007599	GO:0007599	hemostasis	38/1365	248/18805	0.153225806451613	2.11092402221434	4.92690877483702	9.44081025374918e-06	0.000408410986668287	0.000328671083545157	F11/NFE2/SHH/P2RY1/FOXA2/WNT3A/APOH/TUBB1/ADTRP/CPB2/MPIG6B/SERPINA1/FGA/GP1BA/SLC6A4/FGG/ENTPD1/COL3A1/COMP/ITGA2/DGKI/F2RL2/HTR2A/FAP/C1QTNF1/ENTPD2/DGKB/SERPINE1/ADRA2B/HBB/TSPAN8/PDIA2/TFPI2/ANGPTL4/ANXA8/SERPINB2/CTSG/SERPIND1	38
GO:0071674	GO:0071674	mononuclear cell migration	36/1365	230/18805	0.156521739130435	2.15633062589584	4.93627949476387	9.93388948925087e-06	0.000426276015905677	0.000343048068270565	S100A12/NLRP12/CX3CR1/AGER/SFTPD/S100A14/ADTRP/CXCR1/CCR2/CXCR2/MMP2/CXCL12/MDK/NBL1/RET/DEFB124/TNFSF11/PDGFD/WNT5A/CD69/ARTN/GPR183/TRIM55/XG/SERPINE1/GREM1/TNFSF18/ASB2/CXCL13/CCL21/CH25H/TRPV4/CCL2/CTSG/EDN2/CCL19	36
GO:0003356	GO:0003356	regulation of cilium beat frequency	8/1365	17/18805	0.470588235294118	6.48308554190907	6.32743092789597	1.01400892363893e-05	0.000431643318614619	0.000347367435904266	CCDC40/DNAAF1/GAS2L2/CFAP45/CFAP43/DNAH11/ODAD2/TTLL6	8
GO:0050926	GO:0050926	regulation of positive chemotaxis	10/1365	27/18805	0.37037037037037	5.10242843576177	5.96782988825982	1.05514650171055e-05	0.000445590042508082	0.000358591141934713	AGER/VEGFD/CXCL12/ITGA2/SCG2/PGF/ARTN/NTF3/CCR4/CXCL8	10
GO:1904018	GO:1904018	positive regulation of vasculature development	32/1365	195/18805	0.164102564102564	2.26076829153752	4.95105332038477	1.14013769322669e-05	0.00047769076107553	0.000384424379282734	HYAL1/CX3CR1/CTSH/CLIC3/EMP2/FUT1/ANXA3/IL1A/CXCR2/CXCL12/MDK/SFRP2/TWIST1/VASH2/RHOB/TNN/FGF1/SMOC2/CMA1/WNT5A/ADAM12/ITGB8/FOXC2/APLNR/FGF18/CCL11/SERPINE1/GREM1/CCL24/CXCL8/ANGPTL4/IL10	32
GO:0007612	GO:0007612	learning	28/1365	160/18805	0.175	2.41089743589744	5.01409373262865	1.1638761515139e-05	0.000481597889524031	0.000387568663307008	LRRN4/GRIA1/PPP1R1B/SLC1A1/SLC6A4/NDRG4/ABCC8/BRSK1/SNAP25/NLGN3/ASIC1/ATP1A2/SHANK1/HTR2A/BCHE/BTG2/SLC6A1/MAP1A/GRIN2A/CNTNAP2/STRA6/PLN/NRXN2/NPTX2/B3GAT1/CSMD1/NTRK2/FOSL1	28
GO:0022617	GO:0022617	extracellular matrix disassembly	16/1365	65/18805	0.246153846153846	3.39115243730628	5.4025320902475	1.17375028608507e-05	0.000481597889524031	0.000387568663307008	HPN/WDR72/TMPRSS6/MMP2/CTSK/MMP19/CMA1/FAP/MMP11/CTSV/MMP7/MMP10/ADAMTS4/MMP1/CTSG/MMP12	16
GO:0007596	GO:0007596	blood coagulation	37/1365	241/18805	0.153526970954357	2.11507303208548	4.87409804104346	1.1766157797054e-05	0.000481597889524031	0.000387568663307008	F11/SHH/P2RY1/FOXA2/WNT3A/APOH/TUBB1/ADTRP/CPB2/MPIG6B/SERPINA1/FGA/GP1BA/SLC6A4/FGG/ENTPD1/COL3A1/COMP/ITGA2/DGKI/F2RL2/HTR2A/FAP/C1QTNF1/ENTPD2/DGKB/SERPINE1/ADRA2B/HBB/TSPAN8/PDIA2/TFPI2/ANGPTL4/ANXA8/SERPINB2/CTSG/SERPIND1	37
GO:0030574	GO:0030574	collagen catabolic process	13/1365	45/18805	0.288888888888889	3.97989417989418	5.59897964303907	1.19110901626978e-05	0.000483808479051261	0.000389347647905623	MMP25/TMPRSS6/MMP2/CTSK/MMP16/ADAMTS14/MMP19/FAP/MMP11/MMP7/MMP10/MMP1/MMP12	13
GO:0048706	GO:0048706	embryonic skeletal system development	25/1365	135/18805	0.185185185185185	2.55121421788088	5.06039838663157	1.23386168360929e-05	0.000497377122612503	0.000400267091620621	SHH/HOXD1/HYAL1/IRX5/IHH/SULF1/TGFB3/COL1A1/MMP16/DLX5/TWIST1/SHOX2/PRRX1/WNT5A/FOXC2/OSR2/HOXC4/BMP7/SIX4/TFAP2A/SIX2/SIX1/PAX5/EYA1/COL11A1	25
GO:0048738	GO:0048738	cardiac muscle tissue development	38/1365	251/18805	0.151394422310757	2.08569385461816	4.84444099779603	1.25127474770539e-05	0.00049830926574237	0.000401017239149736	ADRA1A/TNNC1/LRP2/TTN/WNT3A/HOPX/SGCG/IRX3/ANKRD1/CAV3/NDRG4/COL14A1/FHL2/TENM4/IGF1/PKP2/SHOX2/GLI1/CACNA1G/ALPK2/FOXC2/KCNK2/FOXC1/PLN/MYH11/MYOCD/FHOD3/GREM1/BMP7/ASB2/HCN4/RGS4/ACTC1/TP73/TBX18/COL11A1/PI16/MYLK3	38
GO:0008016	GO:0008016	regulation of heart contraction	34/1365	214/18805	0.158878504672897	2.18879874020061	4.8930770447869	1.25511597449412e-05	0.00049830926574237	0.000401017239149736	ADRA1A/AGTR2/HOPX/SLC1A1/IRX3/CHRM2/ADRB1/CAV3/KCNE4/GNAO1/SLC4A3/ANK2/PKP2/SHOX2/CACNA1G/ATP1A2/HRC/KCND3/RNF207/SCN2B/PLN/DES/HSPB7/ATP1B2/AVPR1A/AGT/HCN4/RGS4/KCNA5/CORIN/CASQ2/KCND2/TBX18/EDN2	34
GO:1901888	GO:1901888	regulation of cell junction assembly	40/1365	270/18805	0.148148148148148	2.04097137430471	4.81995052672649	1.26426895085924e-05	0.00049830926574237	0.000401017239149736	FZD5/WNT7A/RAB17/WNT3A/HOPX/CRB3/CAMSAP3/BDNF/IRX3/THY1/SNAP25/COL16A1/THBS2/MAP1B/EFNB3/MARK1/EPHA3/NLGN3/ASIC1/LRRN1/DCLK1/SYNDIG1/WNT5A/NTN1/EPHB1/CNTNAP2/CLDN1/NRXN2/FLRT2/APLNR/GREM1/SIX4/AGT/ROBO2/OXTR/SLITRK6/SIX1/NTRK2/SFRP1/SLITRK3	40
GO:0050878	GO:0050878	regulation of body fluid levels	52/1365	388/18805	0.134020618556701	1.84634266077565	4.71271154009148	1.30709227880791e-05	0.000511399854083594	0.000411551965185028	CHRM3/F11/NFE2/SHH/P2RY1/FOXA2/WNT3A/CHRM1/EMP2/APOH/NPR3/TUBB1/ADTRP/VIP/CPB2/MPIG6B/AQP4/CFTR/SERPINA1/FGA/GP1BA/SCNN1A/SLC6A4/FGG/ENTPD1/COL3A1/COMP/ITGA2/DGKI/F2RL2/HTR2A/FAP/C1QTNF1/ENTPD2/HAS2/KCNN4/APLNR/DGKB/SERPINE1/ADRA2B/HBB/TSPAN8/OXTR/PDIA2/TFPI2/ANGPTL4/ANXA8/TRPV4/SERPINB2/CTSG/XDH/SERPIND1	52
GO:0007204	GO:0007204	positive regulation of cytosolic calcium ion concentration	29/1365	170/18805	0.170588235294118	2.35011850894204	4.94709055305154	1.35928395298081e-05	0.000527937949913203	0.000424861092641255	ADRA1A/P2RY1/CCRL2/PLA2G1B/CX3CR1/PROK2/FFAR4/ACKR4/JPH1/CXCR1/CCR2/CXCR2/CAV3/S1PR3/BDKRB2/ADCYAP1/HTR2A/C1QTNF1/PTGER1/CCR8/ADCY5/CD24/AVPR1A/CXCL13/P2RX5/OXTR/CCR4/CXCR5/TRPV4	29
GO:0001649	GO:0001649	osteoblast differentiation	39/1365	262/18805	0.148854961832061	2.05070883315158	4.79138684844973	1.44422902762908e-05	0.000556865409856112	0.000448140631914195	CEBPA/FASN/SHH/WNT3A/FFAR4/ALPL/SMAD6/IHH/IGFBP2/FHL2/SMO/IGFBP5/COL1A1/CTHRC1/IGF1/DLX5/TNC/SFRP2/TWIST1/SHOX2/GLI1/PTHLH/TNN/GLI2/LOX/AREG/ITGA11/SMOC1/SOX8/SPP1/GREM1/BMP7/PENK/CCN4/SCUBE3/TP63/DNAI3/SFRP1/SOX2	39
GO:0002690	GO:0002690	positive regulation of leukocyte chemotaxis	20/1365	96/18805	0.208333333333333	2.87012	5.13921847405705	1.50576051251274e-05	0.000576413790437433	0.000463872303286773	DAPK2/CX3CR1/S100A14/VEGFD/CCR2/CXCR2/CXCL12/MDK/DEFB124/WNT5A/PGF/SERPINE1/TNFSF18/CXCL13/THBS4/CCL21/CXCL8/TRPV4/EDN2/CCL19	20
GO:0007611	GO:0007611	learning or memory	41/1365	282/18805	0.145390070921986	2.00297456680435	4.7476316660828	1.56559294947583e-05	0.000595037148868636	0.000478859557779526	ACSS2/RASGRF1/LRRN4/CX3CR1/PRKCZ/MME/AGER/GRIA1/PPP1R1B/SLC1A1/SLC6A4/NDRG4/ABCC8/BRSK1/SNAP25/MDK/SERPINF1/NLGN3/ASIC1/ATP1A2/SHANK1/HTR2A/BCHE/BTG2/SLC6A1/KCNK2/MAP1A/GRIN2A/CNTNAP2/STRA6/PLN/NRXN2/NPTX2/CCL11/B3GAT1/PTPRZ1/OXTR/CSMD1/NTRK2/FOSL1/DNAH11	41
GO:0033627	GO:0033627	cell adhesion mediated by integrin	19/1365	89/18805	0.213483146067416	2.94106268263572	5.1350686261317	1.69562548952329e-05	0.000639888172322938	0.000514953676101586	ITGA2B/MUC1/COL16A1/RET/ITGA7/FBN1/SFRP2/ITGA2/ITGB8/FOXC2/ITGA11/VCAM1/ITGB4/SERPINE1/FERMT1/CXCL13/CCL21/ITGBL1/LIF	19
GO:0014075	GO:0014075	response to amine	14/1365	53/18805	0.264150943396226	3.63909046927915	5.38253202632966	1.72434931675786e-05	0.000645568049507722	0.000519524589837172	GRIA1/PPP1R1B/SLC1A1/ASIC1/ITGA2/SLC6A1/FOSB/GRIN2A/NR4A1/RGS17/RGS4/NR4A2/OXTR/CNR2	14
GO:0030324	GO:0030324	lung development	32/1365	199/18805	0.160804020100503	2.21532571281315	4.82181921139554	1.74261240193619e-05	0.000645568049507722	0.000519524589837172	HHIP/CEBPA/SHH/ABCA3/RXFP1/MME/CTSH/SFTPD/HOPX/CLDN18/NKX2-1/TGFB3/IGFBP5/COL3A1/FBN1/TNC/GLI1/SPRY1/FGF1/GLI2/LOX/WNT5A/STRA6/MYOCD/FGF18/CCDC40/DNAAF1/TP73/LIF/EDN2/ODAD4/MMP12	32
GO:0007565	GO:0007565	female pregnancy	31/1365	190/18805	0.163157894736842	2.24775400038558	4.83606865604865	1.74707384193031e-05	0.000645568049507722	0.000519524589837172	AGRP/CBS/EMP2/CLIC5/IHH/ABCC8/IDO1/IGFBP2/TGFB3/MMP2/IGFBP5/COL16A1/IGFBP7/ITGA2/PTHLH/ADCYAP1/GJB2/FOSB/PNOC/ITGB4/PAPPA/TPPP3/SPP1/ADRA2B/ENDOU/CORIN/OXTR/CSMD1/FOSL1/LIF/PZP	31
GO:0002685	GO:0002685	regulation of leukocyte migration	36/1365	236/18805	0.152542372881356	2.10150866083069	4.76395736648477	1.77311484224392e-05	0.000650672005212408	0.00052363202745904	DAPK2/CX3CR1/AGER/ITGA2B/S100A14/ADTRP/VEGFD/IL1A/CCR2/CXCR2/GP1BA/THY1/CXCL12/MDK/NBL1/DEFB124/TNFRSF18/ITGA2/PDGFD/WNT5A/PGF/CD69/XG/SERPINE1/GREM1/TNFSF18/CXCL13/CCL24/THBS4/CCL21/CXCL8/TRPV4/SELE/CCL2/EDN2/CCL19	36
GO:0050817	GO:0050817	coagulation	37/1365	246/18805	0.150406504065041	2.07208374281545	4.73518754562704	1.87819629487643e-05	0.00068451249897517	0.000550865358872192	F11/SHH/P2RY1/FOXA2/WNT3A/APOH/TUBB1/ADTRP/CPB2/MPIG6B/SERPINA1/FGA/GP1BA/SLC6A4/FGG/ENTPD1/COL3A1/COMP/ITGA2/DGKI/F2RL2/HTR2A/FAP/C1QTNF1/ENTPD2/DGKB/SERPINE1/ADRA2B/HBB/TSPAN8/PDIA2/TFPI2/ANGPTL4/ANXA8/SERPINB2/CTSG/SERPIND1	37
GO:0071774	GO:0071774	response to fibroblast growth factor	29/1365	173/18805	0.167630057803468	2.30936500878697	4.84029968013702	1.91421476737179e-05	0.000692893658311924	0.00055761014491002	HHIP/TRIM71/HYAL1/SHISA2/ROS1/KLB/SULF1/POSTN/COL1A1/RET/TNC/EPHA3/SPRY1/FGF1/SMOC2/WNT5A/EPHB1/NR4A1/FLRT2/FGF18/NGFR/CXCL13/ZFP36/EGR3/EPHA10/CXCL8/NTRK2/SFRP1/CCL2	29
GO:0048762	GO:0048762	mesenchymal cell differentiation	40/1365	275/18805	0.145454545454545	2.0038628038628	4.69160247280941	1.95737786243022e-05	0.000703730243648053	0.000566330949101431	HPN/SHH/FOXA2/SP6/EMP2/TMEM100/NKX2-1/LDLRAD4/SMO/TGFB3/MDK/SEMA3C/COL1A1/RET/IGF1/NCAM1/MARK1/SFRP2/EPHA3/TWIST1/CDH2/FN1/FRZB/SPRY1/WNT10A/WNT5A/FAM83D/FOXC2/FOXC1/SPRED3/HAS2/SOX8/GREM1/BMP7/IL17RD/AGT/SEMA3D/SIX2/SIX1/SFRP1	40
GO:0044344	GO:0044344	cellular response to fibroblast growth factor stimulus	28/1365	165/18805	0.16969696969697	2.33783993783994	4.82882405239426	2.09979120867756e-05	0.000748464435714603	0.000602331046694231	HHIP/TRIM71/HYAL1/SHISA2/ROS1/KLB/SULF1/POSTN/COL1A1/RET/EPHA3/SPRY1/FGF1/SMOC2/WNT5A/EPHB1/NR4A1/FLRT2/FGF18/NGFR/CXCL13/ZFP36/EGR3/EPHA10/CXCL8/NTRK2/SFRP1/CCL2	28
GO:0051216	GO:0051216	cartilage development	33/1365	210/18805	0.157142857142857	2.16488749345892	4.74912658142956	2.10993545117817e-05	0.000748464435714603	0.000602331046694231	WNT7A/CBS/HYAL1/PRKG2/IHH/SULF1/CTSK/MDK/COL1A1/COL3A1/SFRP2/TSKU/SHOX2/COMP/PTHLH/FRZB/PRRX1/OGN/WNT5A/BMP8A/ITGB8/OSR2/HOXC4/FGF18/GREM1/BMP7/CHRDL2/CCN4/SIX2/BARX2/TRPV4/GDF6/COL11A1	33
GO:0045766	GO:0045766	positive regulation of angiogenesis	31/1365	192/18805	0.161458333333333	2.2243398962149	4.77048609082425	2.15944994794411e-05	0.000757454389385124	0.000609565763463275	HYAL1/CX3CR1/CTSH/CLIC3/EMP2/FUT1/ANXA3/IL1A/CXCR2/MDK/SFRP2/TWIST1/VASH2/RHOB/TNN/FGF1/SMOC2/CMA1/WNT5A/ADAM12/ITGB8/FOXC2/APLNR/FGF18/CCL11/SERPINE1/GREM1/CCL24/CXCL8/ANGPTL4/IL10	31
GO:0060675	GO:0060675	ureteric bud morphogenesis	16/1365	68/18805	0.235294117647059	3.24154277095454	5.18047598356281	2.16374867856679e-05	0.000757454389385124	0.000609565763463275	SHH/AGTR2/HNF1B/SMO/TMEM59L/FGF1/HS3ST3A1/KIF26B/SOX8/ADAMTS16/GREM1/SIX4/AGT/SIX2/SIX1/EYA1	16
GO:0042471	GO:0042471	ear morphogenesis	24/1365	131/18805	0.183206106870229	2.52394933310964	4.89672489539041	2.20145472815405e-05	0.000761285020462979	0.00061264848578985	HPN/WNT3A/ATP8A2/MYO3B/CTHRC1/DLX5/TWIST1/GRHL3/FRZB/WHRN/PRRX1/WNT5A/ALDH1A3/NTN1/OSR2/SIX4/TFAP2A/SIX2/SLITRK6/SIX1/EYA1/TBX18/COL11A1/STOX1	24
GO:0048568	GO:0048568	embryonic organ development	58/1365	457/18805	0.12691466083151	1.74844703072274	4.53151070958696	2.20425056305352e-05	0.000761285020462979	0.00061264848578985	CEBPA/FZD5/HPN/SHH/HYAL1/WNT3A/ATP8A2/HNF1B/IRX5/IHH/NDRG4/MYO3B/SMO/TGFB3/CTHRC1/MMP16/MFAP2/FBN1/DLX5/PLXNA4/TWIST1/GRHL3/SHOX2/VASH2/GLI1/FRZB/WHRN/PRRX1/TUBB2B/GLI2/WNT5A/RNF207/FOXC2/ALDH1A3/NTN1/FOXC1/STRA6/OSR2/HOXC4/APLNR/BMP7/CCDC40/ASB2/SIX4/TFAP2A/SIX2/SLITRK6/SIX1/CXCL8/SOX15/PAX5/EYA1/DNAAF1/TBX18/LIF/COL11A1/IL10/STOX1	58
GO:0001658	GO:0001658	branching involved in ureteric bud morphogenesis	15/1365	61/18805	0.245901639344262	3.38767789587462	5.22549847440758	2.21761282036763e-05	0.000761285020462979	0.00061264848578985	SHH/AGTR2/HNF1B/SMO/TMEM59L/FGF1/HS3ST3A1/SOX8/ADAMTS16/GREM1/SIX4/AGT/SIX2/SIX1/EYA1	15
GO:0019233	GO:0019233	sensory perception of pain	18/1365	83/18805	0.216867469879518	2.9876870117834	5.07725682763797	2.23905633175659e-05	0.000763719150081846	0.000614607365559096	SCN1A/ACP3/HOXD1/MME/PROK2/CCR2/TMEM100/CXCL12/ITGA2/KCNA2/HTR2A/GRIN2A/EPHB1/PNOC/PHF24/PENK/KCND2/CCL2	18
GO:0001704	GO:0001704	formation of primary germ layer	24/1365	132/18805	0.181818181818182	2.5048285048285	4.85383638391805	2.50845201117562e-05	0.00085015752557105	0.000684169143913003	WNT3A/HNF1B/MMP2/ITGA7/COL7A1/COL5A2/SFRP2/COL5A1/COL8A1/FN1/ITGA2/COL12A1/WNT5A/FOXC2/FOXC1/DUSP2/ITGB4/EYA2/BMP7/DUSP5/SIX2/EYA1/COL11A1/SOX2	24
GO:0030323	GO:0030323	respiratory tube development	32/1365	203/18805	0.157635467980296	2.17167397462964	4.69562265190995	2.62326273845762e-05	0.000874357805984477	0.000703644458351686	HHIP/CEBPA/SHH/ABCA3/RXFP1/MME/CTSH/SFTPD/HOPX/CLDN18/NKX2-1/TGFB3/IGFBP5/COL3A1/FBN1/TNC/GLI1/SPRY1/FGF1/GLI2/LOX/WNT5A/STRA6/MYOCD/FGF18/CCDC40/DNAAF1/TP73/LIF/EDN2/ODAD4/MMP12	32
GO:0031099	GO:0031099	regeneration	32/1365	203/18805	0.157635467980296	2.17167397462964	4.69562265190995	2.62326273845762e-05	0.000874357805984477	0.000703644458351686	WNT7A/CSPG5/HOPX/CPB2/ANXA3/NR0B2/IHH/PTGFRN/MMP2/THY1/CXCL12/MDK/POSTN/MAP1B/IGF1/TNC/BAAT/GLI1/PRRX1/CDKN1A/CLDN1/GAP43/RGMA/LGR6/SPP1/NR4A3/XIRP1/P2RX5/SOX15/OMG/SOX2/IL10	32
GO:0072171	GO:0072171	mesonephric tubule morphogenesis	16/1365	69/18805	0.231884057971014	3.19456389021606	5.10919574841975	2.62915333504071e-05	0.000874357805984477	0.000703644458351686	SHH/AGTR2/HNF1B/SMO/TMEM59L/FGF1/HS3ST3A1/KIF26B/SOX8/ADAMTS16/GREM1/SIX4/AGT/SIX2/SIX1/EYA1	16
GO:0045807	GO:0045807	positive regulation of endocytosis	27/1365	159/18805	0.169811320754717	2.33941530167945	4.7450324297072	2.89126271126803e-05	0.000955553346997342	0.000768987035595839	ARRB1/PCSK9/CD300LF/LRRK2/WNT3A/SFTPD/EGF/APOA1/FCN3/CAV3/SFRP4/TUB/ITGA2/COLEC11/WNT5A/NTF3/APLNR/SERPINE1/GREM1/C4B/TF/CCL21/C4A/SELE/CCL2/ABCA13/CCL19	27
GO:0050890	GO:0050890	cognition	45/1365	329/18805	0.13677811550152	1.88433147399713	4.52717477391387	2.95577924002558e-05	0.000970706422882772	0.00078118156030962	ACSS2/RASGRF1/MFSD2A/MGAT3/LRRN4/CX3CR1/PRKCZ/MME/AGER/GRIA1/CHRM1/PPP1R1B/SLC1A1/SLC6A4/NDRG4/ABCC8/BRSK1/SNAP25/MDK/SERPINF1/NLGN3/ASIC1/ATP1A2/SHANK1/HTR2A/BCHE/BTG2/SLC6A1/KCNK2/MAP1A/GRIN2A/CNTNAP2/STRA6/PLN/NRXN2/NPTX2/CCL11/CHL1/B3GAT1/PTPRZ1/OXTR/CSMD1/NTRK2/FOSL1/DNAH11	45
GO:0001508	GO:0001508	action potential	29/1365	177/18805	0.163841807909605	2.25717596904038	4.7012981677254	2.9735979501953e-05	0.000970706422882772	0.00078118156030962	SCN1A/ADRA1A/KCNS1/KCNMB4/GRIA1/CAV3/ABCC8/KCNE4/SLC4A3/ANK2/PKP2/CACNA1G/ATP1A2/KCNA2/KCND3/KCNS2/RNF207/KCNK2/SCN2B/SCN3A/GRIK2/HCN4/KCNA5/KCNB1/KCNF1/NTRK2/CNR2/KCND2/TBX18	29
GO:0001975	GO:0001975	response to amphetamine	11/1365	36/18805	0.305555555555556	4.20950345950346	5.39245758779168	3.12296129496756e-05	0.00100710770003166	0.000810475696837515	PPP1R1B/SLC1A1/ASIC1/FOSB/GRIN2A/NR4A1/RGS17/RGS4/NR4A2/OXTR/CNR2	11
GO:1905332	GO:1905332	positive regulation of morphogenesis of an epithelium	11/1365	36/18805	0.305555555555556	4.20950345950346	5.39245758779168	3.12296129496756e-05	0.00100710770003166	0.000810475696837515	AGTR2/EGF/SMO/MDK/SOX8/GREM1/SIX4/AGT/SIX1/LIF/STOX1	11
GO:0055123	GO:0055123	digestive system development	26/1365	151/18805	0.172185430463576	2.37212235887733	4.7360200831204	3.15350122516632e-05	0.00101083012163313	0.000813471336967443	FZD5/SHH/HNF1B/CLDN18/IHH/FOXL1/SMO/TGFB3/CLMP/COL3A1/RET/SFRP2/SHOX2/GLI1/GLI2/WNT5A/CDKN1A/STRA6/MYOCD/CCDC40/SIX2/OXTR/TP63/CXCL8/DNAAF1/SFRP1	26
GO:0051146	GO:0051146	striated muscle cell differentiation	43/1365	311/18805	0.138263665594855	1.90479723920238	4.50126147246588	3.39909495110599e-05	0.0010830289960979	0.000871573795215832	ADRA1A/SHH/TTN/WNT3A/HOPX/BDNF/IRX3/ANKRD1/CAV3/PTGFRN/COL14A1/FHL2/SMO/IGFBP5/IGF1/CDH2/MYOM3/SHOX2/FLNC/ALPK2/ADAM12/MYOM1/MYH11/MYOCD/RBM24/FHOD3/LDB3/MYOZ2/CASQ1/GREM1/AVPR1A/ASB2/SIX4/RGS4/BARX2/SIX1/ACTC1/TBX18/BHLHA15/PI16/DNER/SCGB3A1/MYLK3	43
GO:0043410	GO:0043410	positive regulation of MAPK cascade	58/1365	464/18805	0.125	1.7220695970696	4.40600261719015	3.4293627375242e-05	0.00108616899561704	0.000874100727835116	ARRB1/ADRA1A/WNT7A/P2RY1/S100A12/PLA2G1B/LRRK2/PRKCZ/AGER/FFAR4/WWC1/LILRA5/EGF/IL1A/FGA/ADRB1/KLB/BIRC7/NDRG4/FGG/ROBO1/EDA2R/TGFB3/GADD45A/RET/IGF1/TNFSF11/CDH2/IL11/IGFBP4/FGF1/ADCYAP1/GPR37/HTR2A/ACTA2/PDGFD/WNT5A/C1QTNF1/NTF3/GPR183/FGF18/CD27/CD24/ADRA2B/CCL21/NRK/NTRK2/ALOX15/TRPV4/TP73/GDF6/NEK10/LIF/EDAR/SOX2/XDH/CCL19/PLA2G2A	58
GO:0007159	GO:0007159	leukocyte cell-cell adhesion	55/1365	433/18805	0.1270207852194	1.74990905937788	4.41664544329983	3.48233434194375e-05	0.00109642017949602	0.000882350426846913	SLC39A8/SHH/S100A8/CX3CR1/PRKCZ/AGER/SFTPD/S100A9/ADTRP/CD274/IL1A/CCR2/GP1BA/CD160/IHH/ARG1/IDO1/IGFBP2/THY1/CXCL12/MDK/IGF1/EFNB3/TNFSF11/CDKN2A/CTLA4/GLI2/ADD2/VCAM1/CD69/FOXP3/TIGIT/HAS2/TNFRSF13C/CD28/CD70/NLRP3/PLA2G2D/CD27/CD24/BMP7/TNFSF18/NR4A3/IL2RA/HLA-DOB/HHLA2/EGR3/CCL21/LAX1/SELE/CCL2/CTSG/IL10/CCL19/PLA2G2A	55
GO:1901342	GO:1901342	regulation of vasculature development	49/1365	372/18805	0.131720430107527	1.81465398400882	4.43981476130935	3.62150145142189e-05	0.00113352995429505	0.000912214730921627	HYAL1/CX3CR1/CTSH/CLIC3/EMP2/APOH/FUT1/ANXA3/IL1A/CCR2/CXCR2/CD160/COL4A3/ABCC8/SULF1/ADGRB2/ISM1/CXCL12/MDK/THBS2/SERPINF1/GADD45A/SFRP2/TWIST1/VASH2/RHOB/TNN/FGF1/SMOC2/TNFAIP3/CMA1/WNT5A/ADAM12/ITGB8/FOXC2/FOXC1/APLNR/FGF18/CCL11/SERPINE1/GREM1/CXCL13/TAFA5/CCL24/THBS4/CXCL8/ANGPTL4/SFRP1/IL10	49
GO:0042472	GO:0042472	inner ear morphogenesis	21/1365	110/18805	0.190909090909091	2.63006993006993	4.79687112362258	3.74014270242873e-05	0.00116381867366218	0.000936589751522318	HPN/WNT3A/ATP8A2/MYO3B/CTHRC1/DLX5/GRHL3/FRZB/WHRN/PRRX1/WNT5A/ALDH1A3/NTN1/SIX4/TFAP2A/SLITRK6/SIX1/EYA1/TBX18/COL11A1/STOX1	21
GO:0072677	GO:0072677	eosinophil migration	9/1365	25/18805	0.36	4.95956043956044	5.54226635357182	3.83141196604086e-05	0.00118528738786648	0.000953866822390099	DAPK2/SCG2/CCL11/CCL13/CCL22/CCL24/CCL21/CCL2/CCL19	9
GO:0002688	GO:0002688	regulation of leukocyte chemotaxis	23/1365	127/18805	0.181102362204724	2.49496697528194	4.72918692862248	3.91670632775726e-05	0.00120008851705355	0.000965778115980148	DAPK2/CX3CR1/S100A14/VEGFD/CCR2/CXCR2/CXCL12/MDK/NBL1/DEFB124/WNT5A/PGF/SERPINE1/GREM1/TNFSF18/CXCL13/THBS4/CCL21/CXCL8/TRPV4/CCL2/EDN2/CCL19	23
GO:0045765	GO:0045765	regulation of angiogenesis	48/1365	363/18805	0.132231404958678	1.82169345805709	4.42259672171106	3.92436387835591e-05	0.00120008851705355	0.000965778115980148	HYAL1/CX3CR1/CTSH/CLIC3/EMP2/APOH/FUT1/ANXA3/IL1A/CCR2/CXCR2/CD160/COL4A3/ABCC8/SULF1/ADGRB2/ISM1/MDK/THBS2/SERPINF1/GADD45A/SFRP2/TWIST1/VASH2/RHOB/TNN/FGF1/SMOC2/TNFAIP3/CMA1/WNT5A/ADAM12/ITGB8/FOXC2/FOXC1/APLNR/FGF18/CCL11/SERPINE1/GREM1/CXCL13/TAFA5/CCL24/THBS4/CXCL8/ANGPTL4/SFRP1/IL10	48
GO:0050982	GO:0050982	detection of mechanical stimulus	14/1365	57/18805	0.245614035087719	3.38371569950517	5.04234571813932	4.19651232842619e-05	0.00127597954854604	0.00102685185876919	SCN1A/HPN/TTN/ADGRV1/CAV3/CXCL12/CDH2/ITGA2/WHRN/HTR2A/KCNK2/PHF24/ANO3/COL11A1	14
GO:0072079	GO:0072079	nephron tubule formation	8/1365	20/18805	0.4	5.51062271062271	5.64630204866251	4.31396138249641e-05	0.0013042379838786	0.00104959299665044	IRX1/IRX2/HNF1B/IRX3/SOX8/GREM1/SIX4/SIX1	8
GO:1901890	GO:1901890	positive regulation of cell junction assembly	21/1365	112/18805	0.1875	2.5831043956044	4.70107597264545	4.93827239839875e-05	0.00147766891098859	0.00118916252977806	WNT7A/HOPX/CRB3/BDNF/IRX3/THY1/COL16A1/THBS2/NLGN3/LRRN1/SYNDIG1/EPHB1/CNTNAP2/CLDN1/FLRT2/AGT/OXTR/SLITRK6/NTRK2/SFRP1/SLITRK3	21
GO:0035914	GO:0035914	skeletal muscle cell differentiation	17/1365	80/18805	0.2125	2.92751831501832	4.83337843773243	4.94315102717477e-05	0.00147766891098859	0.00118916252977806	NUPR1/SHH/WNT3A/ANKRD1/BTG2/EPHB1/NR4A1/MYOCD/SOX8/RBM24/ASB2/SIX4/EGR1/ATF3/BARX2/SIX1/PAX5	17
GO:1900047	GO:1900047	negative regulation of hemostasis	13/1365	51/18805	0.254901960784314	3.51167133520075	5.02480425355799	5.16046528461504e-05	0.00153401317203556	0.00123450589696054	F11/APOH/ADTRP/CPB2/FGA/GP1BA/FGG/COMP/FAP/C1QTNF1/SERPINE1/TSPAN8/SERPINB2	13
GO:1903532	GO:1903532	positive regulation of secretion by cell	41/1365	297/18805	0.138047138047138	1.90181423514757	4.38261955563943	5.31296857251465e-05	0.00157057254301947	0.00126392726040875	CHRM3/PLA2G3/P2RY1/PFKFB2/PLA2G1B/TTN/FFAR4/RETN/CPB2/FFAR2/IL1A/ANKRD1/NR0B2/CFTR/FGA/CD160/SLC6A4/FGG/ABCC8/TGFB3/CXCL12/SNAP25/IGF1/TNFSF11/ADCYAP1/F2RL2/C1QTNF3/C1QTNF1/MYOM1/CADPS/KCNN4/PCSK1/SPP1/AVPR1A/BLK/VSNL1/KCNB1/OXTR/ECRG4/INHBB/DOC2A	41
GO:0001838	GO:0001838	embryonic epithelial tube formation	22/1365	121/18805	0.181818181818182	2.5048285048285	4.64582633677469	5.3762457380702e-05	0.00158049743493213	0.00127191437408954	TRIM71/IRX1/LRP2/IRX2/CECR2/HNF1B/IRX3/CTHRC1/RET/SFRP2/TWIST1/GRHL3/WNT5A/SALL4/RGMA/SOX8/GREM1/BMP7/SIX4/GDF7/SIX1/SFRP1	22
GO:0090103	GO:0090103	cochlea morphogenesis	9/1365	26/18805	0.346153846153846	4.76880811496196	5.37988108168426	5.48366859184393e-05	0.00160321981193415	0.00129020033728289	HPN/MYO3B/CTHRC1/GRHL3/FRZB/WNT5A/SIX1/EYA1/TBX18	9
GO:0035296	GO:0035296	regulation of tube diameter	26/1365	156/18805	0.166666666666667	2.2960927960928	4.54766879946242	5.59584948418134e-05	0.00161823451659396	0.00130228350695936	ADRA1A/P2RY1/CBS/AGTR2/KCNMB4/FGA/ADRB1/SLC6A4/FGG/MMP2/BDKRB2/COMP/ATP1A2/GRIP2/HTR2A/ACTA2/KCNMA1/FOXC2/FOXC1/AVPR1A/ADRA2B/AGT/HBB/KCNA5/OXTR/EDN2	26
GO:0097746	GO:0097746	blood vessel diameter maintenance	26/1365	156/18805	0.166666666666667	2.2960927960928	4.54766879946242	5.59584948418134e-05	0.00161823451659396	0.00130228350695936	ADRA1A/P2RY1/CBS/AGTR2/KCNMB4/FGA/ADRB1/SLC6A4/FGG/MMP2/BDKRB2/COMP/ATP1A2/GRIP2/HTR2A/ACTA2/KCNMA1/FOXC2/FOXC1/AVPR1A/ADRA2B/AGT/HBB/KCNA5/OXTR/EDN2	26
GO:0007369	GO:0007369	gastrulation	31/1365	202/18805	0.153465346534653	2.11422405976861	4.45425350501621	5.88158803056242e-05	0.00168257687691519	0.00135406339039773	FOXA2/WNT3A/HNF1B/APOA1/MMP2/TENM4/ITGA7/COL7A1/COL5A2/SFRP2/COL5A1/COL8A1/FN1/ITGA2/COL12A1/WNT5A/FOXC2/FOXC1/DUSP2/ITGB4/EYA2/APLNR/BMP7/NR4A3/DUSP5/SIX2/EYA1/SFRP1/COL11A1/SOX2/IL10	31
GO:0055001	GO:0055001	muscle cell development	31/1365	202/18805	0.153465346534653	2.11422405976861	4.45425350501621	5.88158803056242e-05	0.00168257687691519	0.00135406339039773	ADRA1A/CACNA2D2/TTN/ANKRD1/CAV3/COL14A1/FHL2/SMO/IGF1/ANK2/MYOM3/SHOX2/FLNC/COMP/ALPK2/LOX/MYOM1/MYH11/FHOD3/LDB3/MYOZ2/CASQ1/ASB2/SIX4/RGS4/SIX1/ACTC1/TBX18/PI16/DNER/MYLK3	31
GO:0051592	GO:0051592	response to calcium ion	24/1365	139/18805	0.172661870503597	2.3786860621393	4.56420729873353	5.98118608201066e-05	0.00169641517547454	0.00136519984051879	TTN/KCNMB4/FGA/ADGRV1/FGG/MTTP/CPNE7/WNT5A/DPEP1/KCNMA1/SLC6A1/FOSB/RYR3/CPNE5/PCSK1/TRPV6/PENK/KCNB1/P2RX5/RASAL1/CASQ2/ALOX15/INHBB/CPNE4	24
GO:0042310	GO:0042310	vasoconstriction	18/1365	89/18805	0.202247191011236	2.78626990986542	4.72556535860951	5.9937239802521e-05	0.00169641517547454	0.00136519984051879	ADRA1A/KCNMB4/FGA/SLC6A4/FGG/MMP2/BDKRB2/COMP/ATP1A2/GRIP2/HTR2A/ACTA2/AVPR1A/ADRA2B/AGT/KCNA5/OXTR/EDN2	18
GO:0035148	GO:0035148	tube formation	25/1365	148/18805	0.168918918918919	2.32712107712108	4.53459709223508	6.15495025076907e-05	0.00173283017377472	0.00139450501922186	TRIM71/SHH/IRX1/LRP2/IRX2/EGF/CECR2/HNF1B/IRX3/CTHRC1/RET/SFRP2/TWIST1/GRHL3/WNT5A/SALL4/RGMA/SOX8/GREM1/BMP7/SIX4/GDF7/SIX1/SFRP1/EDAR	25
GO:0035150	GO:0035150	regulation of tube size	26/1365	157/18805	0.165605095541401	2.28146800121322	4.51086332670848	6.25180469376864e-05	0.00175083435660752	0.00140899398860115	ADRA1A/P2RY1/CBS/AGTR2/KCNMB4/FGA/ADRB1/SLC6A4/FGG/MMP2/BDKRB2/COMP/ATP1A2/GRIP2/HTR2A/ACTA2/KCNMA1/FOXC2/FOXC1/AVPR1A/ADRA2B/AGT/HBB/KCNA5/OXTR/EDN2	26
GO:0006636	GO:0006636	unsaturated fatty acid biosynthetic process	13/1365	52/18805	0.25	3.44413919413919	4.93753784121039	6.42764749824358e-05	0.00179065509623843	0.00144103995717029	PLA2G3/SCD/ELOVL3/PLA2G4F/ALOX15B/CTHRC1/ELOVL4/PTGDS/ELOVL2/AVPR1A/ABCD2/ALOX15/EDN2	13
GO:0090189	GO:0090189	regulation of branching involved in ureteric bud morphogenesis	8/1365	21/18805	0.380952380952381	5.24821210535496	5.44929107389646	6.52615412443767e-05	0.00180862844250692	0.00145550411064761	AGTR2/SMO/SOX8/GREM1/SIX4/AGT/SIX2/SIX1	8
GO:0002027	GO:0002027	regulation of heart rate	20/1365	106/18805	0.188679245283019	2.59935033519939	4.6196125676269	6.75121654082313e-05	0.00186130690226528	0.00149789740322162	ADRA1A/AGTR2/SLC1A1/ADRB1/CAV3/KCNE4/ANK2/PKP2/SHOX2/CACNA1G/HRC/KCND3/SCN2B/PLN/AVPR1A/HCN4/RGS4/KCNA5/CASQ2/EDN2	20
GO:0051047	GO:0051047	positive regulation of secretion	43/1365	321/18805	0.133956386292835	1.84545776134561	4.27429662981983	7.19619381215066e-05	0.00197376016878627	0.00158839481431519	CHRM3/PLA2G3/P2RY1/PFKFB2/PLA2G1B/TTN/S100A8/FFAR4/RETN/CPB2/FFAR2/IL1A/ANKRD1/NR0B2/CFTR/FGA/CD160/SLC6A4/FGG/ABCC8/TGFB3/CXCL12/SNAP25/IGF1/TNFSF11/ADCYAP1/F2RL2/C1QTNF3/SLC6A1/C1QTNF1/MYOM1/CADPS/KCNN4/PCSK1/SPP1/AVPR1A/BLK/VSNL1/KCNB1/OXTR/ECRG4/INHBB/DOC2A	43
GO:0042730	GO:0042730	fibrinolysis	9/1365	27/18805	0.333333333333333	4.59218559218559	5.22557623536967	7.69792963691064e-05	0.00209180424479383	0.00168339146140344	F11/APOH/CPB2/FGA/GP1BA/FGG/FAP/SERPINE1/SERPINB2	9
GO:0060632	GO:0060632	regulation of microtubule-based movement	14/1365	60/18805	0.233333333333333	3.21452991452991	4.8065411049921	7.70519887200886e-05	0.00209180424479383	0.00168339146140344	TRIM58/CFAP69/CCDC40/DNAAF1/GAS2L2/CFAP45/CLXN/CFAP43/CCDC65/RSPH4A/DNAH11/ODAD2/TTLL6/DRC1	14
GO:1990266	GO:1990266	neutrophil migration	20/1365	107/18805	0.186915887850467	2.57505734141248	4.57097543215992	7.745449711883e-05	0.00209205776228068	0.00168359548105477	S100A12/PLA2G1B/CSF3R/DAPK2/S100A8/EMP2/S100A9/IL1A/CXCR1/CXCR2/MDK/DPEP1/XG/CXCL13/THBS4/CCL21/CXCL8/CXCL6/EDN2/CCL19	20
GO:0090102	GO:0090102	cochlea development	13/1365	53/18805	0.245283018867925	3.37915543575921	4.85238398518717	7.95621940722648e-05	0.00213813350837637	0.00172067520194563	HPN/CECR2/MYO3B/CTHRC1/GRHL3/FRZB/WNT5A/KCNK2/RPGRIP1L/SLITRK6/SIX1/EYA1/TBX18	13
GO:0072175	GO:0072175	epithelial tube formation	23/1365	134/18805	0.171641791044776	2.36463287955825	4.43509214535289	9.27800268365305e-05	0.00248081669747326	0.00199645146348059	TRIM71/IRX1/LRP2/IRX2/EGF/CECR2/HNF1B/IRX3/CTHRC1/RET/SFRP2/TWIST1/GRHL3/WNT5A/SALL4/RGMA/SOX8/GREM1/BMP7/SIX4/GDF7/SIX1/SFRP1	23
GO:0030593	GO:0030593	neutrophil chemotaxis	17/1365	84/18805	0.202380952380952	2.78811268096982	4.59502851896595	9.44026662388595e-05	0.00251158293528486	0.00202121076978779	S100A12/PLA2G1B/CSF3R/DAPK2/S100A8/S100A9/CXCR1/CXCR2/MDK/DPEP1/CXCL13/THBS4/CCL21/CXCL8/CXCL6/EDN2/CCL19	17
GO:0002548	GO:0002548	monocyte chemotaxis	13/1365	54/18805	0.240740740740741	3.31657848324515	4.76924779823659	9.7897136094241e-05	0.00259159532914157	0.0020856012025733	S100A12/CX3CR1/S100A14/CCR2/CXCL12/NBL1/DEFB124/TNFSF11/SERPINE1/GREM1/TNFSF18/CCL2/CTSG	13
GO:0010811	GO:0010811	positive regulation of cell-substrate adhesion	22/1365	126/18805	0.174603174603175	2.40543054828769	4.42829003067763	0.000100718958956563	0.00265309693370233	0.00213509497152318	CSPG5/PRKCZ/EMP2/FUT1/APOA1/SPOCK2/FGA/FGG/THY1/FBLN2/ECM2/MDK/COL16A1/CCDC80/COL8A1/FN1/EGFLAM/HAS2/FERMT1/CCL21/ALOX15/SFRP1	22
GO:2000345	GO:2000345	regulation of hepatocyte proliferation	7/1365	17/18805	0.411764705882353	5.67269984917044	5.39225319693292	0.000106290351008274	0.00278606383110851	0.00224210084470656	HPN/WNT3A/CPB2/MDK/GLI1/FGF1/TNFAIP3	7
GO:0141091	GO:0141091	transforming growth factor beta receptor superfamily signaling pathway	50/1365	399/18805	0.12531328320802	1.72638556097203	4.10291149114714	0.000109277047462867	0.00285030965465644	0.00229380303962303	VEPH1/SHH/LRP2/PEG10/TMEM100/NKX2-1/SMAD6/TMPRSS6/CAV3/SOSTDC1/LDLRAD4/LTBP1/ASPN/SULF1/TGFB3/FSTL1/NBL1/COL3A1/COL1A2/SFRP4/FBN1/DLX5/GREM2/SFRP2/TSKU/COMP/SPRY1/HTRA3/LTBP2/LOX/WNT5A/ITGB8/RGMA/SPRED3/KCP/MYOCD/CDH3/IGSF1/GREM1/BMP7/FERMT1/CHRDL2/IL17RD/EGR1/GDF7/SCUBE3/CILP/INHBB/SFRP1/GDF6	50
GO:0007193	GO:0007193	adenylate cyclase-inhibiting G protein-coupled receptor signaling pathway	17/1365	85/18805	0.2	2.75531135531136	4.53762821524792	0.000110135747328037	0.0028586942025975	0.0023005505526596	CHRM3/P2RY1/CHRM1/CHRM2/RGS1/GNAO1/S1PR3/GPR37/PDE2A/SSTR2/HTR1F/GRM7/ADCY5/APLNR/GRM2/GABBR2/GRIK3	17
GO:0006939	GO:0006939	smooth muscle contraction	20/1365	110/18805	0.181818181818182	2.5048285048285	4.42831823816683	0.000115510703271692	0.0029836526801392	0.00240111160403293	CHRM3/ADRA1A/PROK2/CHRM2/SULF1/CNN1/BDKRB2/COMP/ITGA2/ATP1A2/GRIP2/HTR2A/ACTA2/KCNMA1/MYH11/SSTR2/MYOCD/ADRA2B/OXTR/EDN2	20
GO:0050919	GO:0050919	negative chemotaxis	11/1365	41/18805	0.268292682926829	3.69614937907621	4.83494316518516	0.000117275949699605	0.00300012177092114	0.00241436519928134	APOA1/NRG3/ROBO1/SEMA3C/PLXNA4/WNT5A/NTN1/FLRT2/LGR6/SEMA3D/ROBO2	11
GO:0072210	GO:0072210	metanephric nephron development	11/1365	41/18805	0.268292682926829	3.69614937907621	4.83494316518516	0.000117275949699605	0.00300012177092114	0.00241436519928134	IRX1/IRX2/AGTR2/SMO/RET/KIF26B/SOX8/GREM1/EGR1/SIX2/LIF	11
GO:0007215	GO:0007215	glutamate receptor signaling pathway	13/1365	55/18805	0.236363636363636	3.25627705627706	4.68804036629716	0.000119770917349056	0.00304928732638433	0.00245393146197914	SSTR1/GRIA1/SLC1A1/GRIA3/NLGN3/GRIN2A/GRM7/GRM2/GRIK2/KCNB1/PLP1/GRIK3/GRIN3B	13
GO:0007585	GO:0007585	respiratory gaseous exchange by respiratory system	16/1365	78/18805	0.205128205128205	2.8259603644219	4.52087760013984	0.000127158154122387	0.00322194541945343	0.00259287905248055	TNNC1/SFTPA2/SFTPA1/SFTPD/SFTPB/SFTPC/NLGN3/ATP1A2/ECEL1/ELN/CFAP54/NR4A2/NEK10/ODAD4/CFAP43/DNAH9	16
GO:0070371	GO:0070371	ERK1 and ERK2 cascade	42/1365	319/18805	0.13166144200627	1.81384133108271	4.10139705868546	0.000128247552201311	0.00323414798702926	0.00260269913871256	ARRB1/ADRA1A/P2RY1/NLRP12/PRKCZ/CTSH/AGER/FFAR4/EGF/IL1A/ROS1/FGA/NDRG4/FGG/IGF1/TNFSF11/FN1/SPRY1/FGF1/ADCYAP1/HTR2A/ACTA2/PDGFD/FAM83D/EPHB1/SPRED3/GPR183/FGF18/CCL11/TF/CCL21/ATF3/DUSP5/OXTR/WNK2/ALOX15/TRPV4/NEK10/LIF/CCL19/PLA2G2A/PSCA	42
GO:0006959	GO:0006959	humoral immune response	41/1365	309/18805	0.132686084142395	1.82795737164669	4.10550433645917	0.000129452772220376	0.00324914245747464	0.00261476602478893	S100A12/PLA2G1B/CD5L/RNASE4/S100A9/VIP/C4BPA/CCR2/FCN3/PI3/FGA/PGLYRP1/PGC/CFH/CXCL12/JCHAIN/COLEC11/CXCL14/GPR183/CCL11/CD28/CCL13/MMP7/CCL22/CXCL13/CCL24/C4B/POU2AF1/TF/CCL21/C4A/CR2/MS4A1/CXCL8/C6/CXCL6/KRT6A/CCL2/CTSG/CCL19/CCL14	41
GO:0060538	GO:0060538	skeletal muscle organ development	29/1365	192/18805	0.151041666666667	2.0808340964591	4.21133382942682	0.000133663345187731	0.00333907351992449	0.00268713856300316	NUPR1/SHH/WNT3A/ANKRD1/SMO/TWIST1/SHOX2/COL19A1/BTG2/EPHB1/STRA6/NR4A1/MYOM1/DES/MYOCD/SOX8/RBM24/MYOZ2/CASQ1/ELN/ASB2/SIX4/EGR1/ATF3/BARX2/SIX1/PAX5/SRPK3/DNER	29
GO:0048048	GO:0048048	embryonic eye morphogenesis	10/1365	35/18805	0.285714285714286	3.93615907901622	4.86406840754025	0.000134417726002507	0.0033406438421199	0.0026884022887949	FZD5/IHH/MFAP2/FBN1/TWIST1/WNT5A/ALDH1A3/STRA6/BMP7/TFAP2A	10
GO:0007160	GO:0007160	cell-matrix adhesion	34/1365	240/18805	0.141666666666667	1.95167887667888	4.15113426600713	0.000134981850414542	0.0033406438421199	0.0026884022887949	PRKCZ/EMP2/ITGA2B/FUT1/CAMSAP3/SIGLEC1/FGA/FGG/THY1/ECM2/POSTN/COL16A1/COL3A1/ITGA7/PPFIA2/EPHA3/CDKN2A/FN1/FREM1/ITGA2/LYPD3/TNN/ITGB8/ITGA11/VCAM1/ITGB4/SERPINE1/GREM1/FERMT1/COL17A1/CCL21/ITGBL1/SFRP1/MMP12	34
GO:0032355	GO:0032355	response to estradiol	21/1365	120/18805	0.175	2.41089743589744	4.33768212500024	0.000138833130190358	0.00342005132288378	0.00275230591430009	WNT7A/SSTR1/GRIA1/IHH/SLC6A4/IGFBP2/MMP2/POSTN/COL1A1/MAP1B/ITGA2/AREG/GJB2/ESR2/SLC6A1/SSTR2/BMP7/PENK/OXTR/SFRP1/IL10	21
GO:0055002	GO:0055002	striated muscle cell development	27/1365	174/18805	0.155172413793103	2.13774156877605	4.21811459044983	0.00014225698886638	0.00348824625694935	0.00280718617855171	ADRA1A/TTN/ANKRD1/CAV3/COL14A1/FHL2/SMO/IGF1/MYOM3/SHOX2/FLNC/ALPK2/MYOM1/MYH11/FHOD3/LDB3/MYOZ2/CASQ1/ASB2/SIX4/RGS4/SIX1/ACTC1/TBX18/PI16/DNER/MYLK3	27
GO:0002092	GO:0002092	positive regulation of receptor internalization	9/1365	29/18805	0.310344827586207	4.2754831375521	4.93845425555439	0.000144092393656192	0.00350098459655067	0.0028174374303936	ARRB1/PCSK9/WNT3A/EGF/SFRP4/NTF3/APLNR/GREM1/SELE	9
GO:0003156	GO:0003156	regulation of animal organ formation	9/1365	29/18805	0.310344827586207	4.2754831375521	4.93845425555439	0.000144092393656192	0.00350098459655067	0.0028174374303936	SHH/ROBO1/SULF1/SPRY1/FGF1/WNT5A/BMP7/ROBO2/SIX1	9
GO:0048260	GO:0048260	positive regulation of receptor-mediated endocytosis	13/1365	56/18805	0.232142857142857	3.19812925170068	4.60867827049811	0.000145731602676089	0.00352471753563395	0.00283653664921689	ARRB1/PCSK9/WNT3A/EGF/SFRP4/NTF3/APLNR/SERPINE1/GREM1/TF/CCL21/SELE/CCL19	13
GO:0032963	GO:0032963	collagen metabolic process	20/1365	112/18805	0.178571428571429	2.46009942438514	4.33580902226595	0.000149281602732825	0.00359424166579801	0.00289248659165101	P3H2/MMP25/TMPRSS6/IHH/TGFB3/MMP2/CTSK/COL1A1/COL1A2/MMP16/ADAMTS14/COL5A1/ITGA2/MMP19/FAP/MMP11/MMP7/MMP10/MMP1/MMP12	20
GO:0048546	GO:0048546	digestive tract morphogenesis	12/1365	49/18805	0.244897959183673	3.37385063915676	4.65478391206305	0.00015117891399865	0.00362352703327396	0.00291605415906358	SHH/HNF1B/IHH/SFRP2/SHOX2/GLI1/GLI2/WNT5A/STRA6/SIX2/TP63/SFRP1	12
GO:0042129	GO:0042129	regulation of T cell proliferation	28/1365	184/18805	0.152173913043478	2.09643255295429	4.18126351921392	0.000152065380118541	0.0036284299892859	0.00291999984103009	SHH/AGER/SFTPD/CD274/IL1A/CCR2/IHH/ARG1/IDO1/IGFBP2/IGF1/CDKN2A/CTLA4/VCAM1/FOXP3/TNFRSF13C/CD28/CD70/PLA2G2D/CD24/TNFSF18/CLC/IL2RA/TNFRSF9/HHLA2/IL10/CCL19/PLA2G2A	28
GO:0033083	GO:0033083	regulation of immature T cell proliferation	6/1365	13/18805	0.461538461538462	6.35841081994928	5.40678858295745	0.000159072962031515	0.00376189880430973	0.00302740963529451	SHH/IL1A/IHH/CDKN2A/FOXP3/TNFRSF9	6
GO:0033084	GO:0033084	regulation of immature T cell proliferation in thymus	6/1365	13/18805	0.461538461538462	6.35841081994928	5.40678858295745	0.000159072962031515	0.00376189880430973	0.00302740963529451	SHH/IL1A/IHH/CDKN2A/FOXP3/TNFRSF9	6
GO:0035051	GO:0035051	cardiocyte differentiation	26/1365	166/18805	0.156626506024096	2.15777395295468	4.19164719238897	0.000160634227358503	0.00377540471295808	0.00303827859272861	ADRA1A/TTN/WNT3A/IRX3/CAV3/COL14A1/FHL2/TENM4/SEMA3C/IGF1/TWIST1/SHOX2/SPRY1/ALPK2/VCAM1/MYH11/MYOCD/FHOD3/GREM1/BMP7/ASB2/RGS4/ACTC1/TBX18/PI16/MYLK3	26
GO:1903037	GO:1903037	regulation of leukocyte cell-cell adhesion	49/1365	395/18805	0.124050632911392	1.7089905874716	3.98410090980694	0.000163053251482985	0.00377540471295808	0.00303827859272861	SHH/PRKCZ/AGER/SFTPD/ADTRP/CD274/IL1A/CCR2/GP1BA/CD160/IHH/ARG1/IDO1/IGFBP2/THY1/CXCL12/MDK/IGF1/EFNB3/TNFSF11/CDKN2A/CTLA4/GLI2/VCAM1/CD69/FOXP3/TIGIT/HAS2/TNFRSF13C/CD28/CD70/NLRP3/PLA2G2D/CD27/CD24/TNFSF18/NR4A3/IL2RA/HLA-DOB/HHLA2/EGR3/CCL21/LAX1/SELE/CCL2/CTSG/IL10/CCL19/PLA2G2A	49
GO:0016264	GO:0016264	gap junction assembly	7/1365	18/18805	0.388888888888889	5.35754985754986	5.17449660534019	0.000163054307880105	0.00377540471295808	0.00303827859272861	HOPX/IRX3/GJB1/GJB2/CNTNAP2/APLNR/AGT	7
GO:0090190	GO:0090190	positive regulation of branching involved in ureteric bud morphogenesis	7/1365	18/18805	0.388888888888889	5.35754985754986	5.17449660534019	0.000163054307880105	0.00377540471295808	0.00303827859272861	AGTR2/SMO/SOX8/GREM1/SIX4/AGT/SIX1	7
GO:0007188	GO:0007188	adenylate cyclase-modulating G protein-coupled receptor signaling pathway	37/1365	272/18805	0.136029411764706	1.87401691445809	4.06209085842757	0.00016319170907355	0.00377540471295808	0.00303827859272861	CHRM3/ADGRE1/ADRA1A/P2RY1/RXFP1/CHRM1/FFAR4/ADGRE3/VIP/CHRM2/SCTR/VIPR1/ADRB1/RGS1/ADGRB2/GNAO1/S1PR3/ADCY2/ADGRF4/PTHLH/ADCYAP1/GPR37/GNAL/RAMP1/PDE2A/PLN/PTGER1/SSTR2/HTR1F/GRM7/ADCY5/APLNR/GRM2/VIPR2/CNR2/GABBR2/GRIK3	37
GO:0048704	GO:0048704	embryonic skeletal system morphogenesis	18/1365	96/18805	0.1875	2.5831043956044	4.35048915548492	0.000166614281596575	0.00383090300493273	0.00308294116144895	HYAL1/IRX5/TGFB3/MMP16/TWIST1/SHOX2/PRRX1/FOXC2/OSR2/HOXC4/BMP7/SIX4/TFAP2A/SIX2/SIX1/PAX5/EYA1/COL11A1	18
GO:0019730	GO:0019730	antimicrobial humoral response	28/1365	185/18805	0.151351351351351	2.08510048510049	4.14938937131194	0.000167030538835631	0.00383090300493273	0.00308294116144895	S100A12/PLA2G1B/RNASE4/S100A9/VIP/PI3/FGA/PGLYRP1/PGC/CXCL12/JCHAIN/COLEC11/CXCL14/CCL11/CCL13/MMP7/CCL22/CXCL13/CCL24/TF/CCL21/CXCL8/CXCL6/KRT6A/CCL2/CTSG/CCL19/CCL14	28
GO:0016049	GO:0016049	cell growth	58/1365	492/18805	0.117886178861789	1.62406563626076	3.92420131928795	0.000173836596620839	0.00395903915468177	0.00318605946275343	TMEM97/HPN/OSGIN1/ADRA1A/MFSD2A/SH3GL2/IL17RB/HYAL1/S100A8/PRKCZ/WNT3A/AGTR2/S100A9/BDNF/ROS1/NRG3/CAV3/COL14A1/IGFBP5/CXCL12/POSTN/IGFBP7/NET1/MAP1B/IGF1/PLXNA4/TNC/SFRP2/CDKN2A/NLGN3/IGFBP4/FN1/CRABP2/TNN/FRZB/DCLK1/WNT5A/PTCH2/ESR2/NTN1/CDKN1A/CPNE5/MUC12/RGMA/MYOCD/PAPPA2/SPP1/GREM1/AVPR1A/AGT/KRT17/ISLR2/RGS4/RASAL1/SFRP1/EDN2/PI16/SCGB3A1	58
GO:0090183	GO:0090183	regulation of kidney development	10/1365	36/18805	0.277777777777778	3.82682132682133	4.74949296845666	0.000174105461792057	0.00395903915468177	0.00318605946275343	AGTR2/HNF1B/SMO/RET/SOX8/GREM1/SIX4/AGT/SIX2/SIX1	10
GO:0061041	GO:0061041	regulation of wound healing	23/1365	140/18805	0.164285714285714	2.26329147043433	4.19731720213611	0.000183054148830646	0.0041448133018207	0.00333556227298126	TMEM97/F11/OCLN/FOXA2/APOH/ADTRP/CPB2/FGA/DUOX1/GP1BA/FGG/SMOC2/TNFAIP3/FAP/FOXC2/C1QTNF1/CLDN1/SERPINE1/FERMT1/TAFA5/CCN4/TSPAN8/SERPINB2	23
GO:0030195	GO:0030195	negative regulation of blood coagulation	12/1365	50/18805	0.24	3.30637362637363	4.56850745329115	0.000185921229537194	0.00419189348460766	0.00337345032005934	F11/APOH/ADTRP/CPB2/FGA/GP1BA/FGG/FAP/C1QTNF1/SERPINE1/TSPAN8/SERPINB2	12
GO:0061337	GO:0061337	cardiac conduction	18/1365	97/18805	0.185567010309278	2.55647445338167	4.29964292641373	0.000190919286580051	0.00428641993203567	0.00344952102068687	IRX3/KCNE4/SLC4A3/ANK2/PKP2/CACNA1G/ATP1A2/HRC/KCND3/SCN2B/PLN/ATP1B2/AGT/HCN4/KCNA5/CORIN/CASQ2/TBX18	18
GO:0060571	GO:0060571	morphogenesis of an epithelial fold	8/1365	24/18805	0.333333333333333	4.59218559218559	4.92632701939165	0.00019380400922677	0.00433290392056994	0.00348692927702124	SHH/CECR2/SOSTDC1/SULF1/WNT5A/BMP7/GDF7/TP63	8
GO:0071805	GO:0071805	potassium ion transmembrane transport	31/1365	216/18805	0.143518518518519	1.97719101885769	4.04107150657781	0.000206554464899622	0.00459864563904138	0.0037007864488512	HPN/KCNS1/KCNJ15/KCNMB4/CAV3/ABCC8/SNAP25/KCNE4/ANK2/ATP1A2/KCNA2/KCND3/KCNH8/KCNS2/KCNMA1/KCNK2/KCNN3/LRRC55/KCNN4/ATP1B2/HCN4/RGS4/KCNA5/KCNB1/KCNF1/CASQ2/KCNJ16/NALCN/KCND2/DPP10/KCNH3	31
GO:0007519	GO:0007519	skeletal muscle tissue development	27/1365	178/18805	0.151685393258427	2.08970243239906	4.08662390242064	0.00020874935925943	0.00462814725258095	0.00372452804152351	NUPR1/SHH/WNT3A/ANKRD1/SMO/TWIST1/SHOX2/COL19A1/BTG2/EPHB1/NR4A1/MYOM1/MYOCD/SOX8/RBM24/MYOZ2/CASQ1/ELN/ASB2/SIX4/EGR1/ATF3/BARX2/SIX1/PAX5/SRPK3/DNER	27
GO:0010038	GO:0010038	response to metal ion	44/1365	347/18805	0.126801152737752	1.74688328002449	3.92865018894864	0.000211844209999058	0.00466328821514082	0.00375280793265865	CEBPA/SLC39A8/TNNC1/SHH/TTN/S100A8/LRRK2/KCNMB4/GRIA1/SLC1A1/IL1A/FGA/ADGRV1/FGG/ABCC8/SERPINF1/DLG2/CACNA1G/MTTP/ATP1A2/CPNE7/WNT5A/DPEP1/KCNMA1/SLC6A1/FOSB/RYR3/VCAM1/CLDN1/CPNE5/PCSK1/TRPV6/PENK/TFAP2A/TF/MT1X/KCNB1/P2RX5/RASAL1/CASQ2/ALOX15/INHBB/CPNE4/MT1A	44
GO:0072132	GO:0072132	mesenchyme morphogenesis	13/1365	58/18805	0.224137931034483	3.08784893267652	4.45518133713333	0.000212423223535684	0.00466328821514082	0.00375280793265865	WNT3A/TMEM100/ROBO1/TWIST1/ACTA2/WNT5A/ACTG2/FOXC2/FOXC1/APLNR/BMP7/ROBO2/ACTC1	13
GO:0001558	GO:0001558	regulation of cell growth	50/1365	410/18805	0.121951219512195	1.68006789958009	3.89504531638348	0.000212963547505961	0.00466328821514082	0.00375280793265865	TMEM97/HPN/OSGIN1/MFSD2A/IL17RB/HYAL1/S100A8/WNT3A/AGTR2/S100A9/BDNF/ROS1/NRG3/CAV3/COL14A1/IGFBP5/CXCL12/IGFBP7/NET1/MAP1B/IGF1/PLXNA4/TNC/SFRP2/CDKN2A/IGFBP4/FN1/CRABP2/FRZB/WNT5A/PTCH2/ESR2/NTN1/CDKN1A/CPNE5/MUC12/RGMA/MYOCD/PAPPA2/SPP1/GREM1/AVPR1A/AGT/KRT17/ISLR2/RGS4/RASAL1/SFRP1/PI16/SCGB3A1	50
GO:0051963	GO:0051963	regulation of synapse assembly	26/1365	169/18805	0.153846153846154	2.11947027331643	4.08975953656872	0.000215585749221369	0.00470135971970043	0.0037834461942732	WNT7A/RAB17/WNT3A/BDNF/SNAP25/THBS2/MAP1B/EFNB3/MARK1/NLGN3/ASIC1/LRRN1/DCLK1/SYNDIG1/WNT5A/NTN1/EPHB1/NRXN2/FLRT2/SIX4/ROBO2/OXTR/SLITRK6/SIX1/NTRK2/SLITRK3	26
GO:0006887	GO:0006887	exocytosis	45/1365	358/18805	0.125698324022346	1.73169009761189	3.91042556589442	0.000220193872019976	0.00478225140007466	0.00384854423792594	PLA2G3/WNT7A/PRAM1/P2RY1/LGI3/CSPG5/SYT15/STX11/LRRK2/RAB11FIP1/RIMS4/ANXA3/CFTR/CCR2/STXBP6/FGA/CD160/FGG/SYTL2/BRSK1/MICAL3/SYT12/SNAP25/GNAO1/PPFIA2/PRRT2/PTGDS/APOLD1/IL13RA2/CLNK/RAB3C/STEAP2/CADPS/WIPF3/CBARP/TRPV6/NR4A3/SYNGR3/VSNL1/KCNB1/RAB40A/PRSS12/RAB26/SYT8/DOC2A	45
GO:0045214	GO:0045214	sarcomere organization	12/1365	51/18805	0.235294117647059	3.24154277095454	4.48438993277927	0.000227249406980593	0.00491542314855177	0.00395571496618336	TTN/ANKRD1/CAV3/MYOM3/FLNC/MYOM1/FHOD3/LDB3/MYOZ2/CASQ1/SIX4/MYLK3	12
GO:0060840	GO:0060840	artery development	20/1365	116/18805	0.172413793103448	2.37526840975117	4.15663257218095	0.000243772029357993	0.00525146140977279	0.00422614368390502	SHH/LRP2/SMAD6/ROBO1/MDK/COL3A1/COMP/ADAMTS6/PRRX1/LOX/FOXC2/PDE2A/FOXC1/STRA6/MYOCD/APLNR/NGFR/ROBO2/SIX1/EYA1	20
GO:0060560	GO:0060560	developmental growth involved in morphogenesis	33/1365	238/18805	0.138655462184874	1.91019484716964	3.95339482102574	0.000252212369246497	0.00541137909984117	0.00435483836203204	SHH/SH3GL2/PRKCZ/WNT3A/HNF1B/BDNF/CXCL12/POSTN/MAP1B/PLXNA4/TNC/SFRP2/NLGN3/FN1/CRABP2/TNN/SPRY1/FGF1/DCLK1/AREG/WNT5A/NTN1/CPNE5/KIF26B/RGMA/CCL11/SPP1/SIX4/ISLR2/RASAL1/SIX1/SFRP1/EDN2	33
GO:0070588	GO:0070588	calcium ion transmembrane transport	44/1365	350/18805	0.125714285714286	1.73190999476714	3.8668104345826	0.000256544577383304	0.00548222367974523	0.00441185094396653	CACNA2D2/CACNA2D3/PLA2G1B/WNT3A/JPH1/GPM6A/GP1BA/THY1/NCS1/ANK2/ASIC1/CACNA1G/ATP1A2/HTR2A/HRC/GRIN2A/RYR3/NALF1/PLN/REM1/CBARP/KCNN4/PLCH2/APLNR/CASQ1/TRPV6/TRPV3/CCL21/SLN/P2RX5/CD19/PLP1/TRPM3/CASQ2/FAIM2/MS4A1/TRPV4/NALCN/STAC2/BHLHA15/CNGA4/CCL19/CACNG6/GRIN3B	44
GO:0033079	GO:0033079	immature T cell proliferation	6/1365	14/18805	0.428571428571429	5.90423861852433	5.13545432674438	0.000261295211635047	0.00553925028330711	0.00445774343020075	SHH/IL1A/IHH/CDKN2A/FOXP3/TNFRSF9	6
GO:0033080	GO:0033080	immature T cell proliferation in thymus	6/1365	14/18805	0.428571428571429	5.90423861852433	5.13545432674438	0.000261295211635047	0.00553925028330711	0.00445774343020075	SHH/IL1A/IHH/CDKN2A/FOXP3/TNFRSF9	6
GO:0010959	GO:0010959	regulation of metal ion transport	49/1365	403/18805	0.121588089330025	1.67506521600814	3.8325157409534	0.000263041446960164	0.00555414102886918	0.00446972684308249	PCSK9/LILRA2/KCNS1/PLA2G1B/LILRA5/EGF/JPH1/PRSS8/CAV3/ABCC8/HEPH/THY1/CXCL12/KCNE4/ANK2/PKP2/ATP1A2/HTR2A/HRC/KCNS2/LRRC55/SCN2B/PLN/REM1/CBARP/FGF14/KCNN4/APLNR/CASQ1/ATP1B2/TRPV3/AGT/TF/RGS4/KCNA5/SLN/P2RX5/CD19/PLP1/KCNF1/WNK2/CASQ2/MS4A1/STAC2/CCL2/DPP10/EFHB/CACNG6/GRIN3B	49
GO:1903034	GO:1903034	regulation of response to wounding	27/1365	181/18805	0.149171270718232	2.05506648048084	3.99025672578485	0.000275437675299329	0.00579290067299498	0.00466187003585467	TMEM97/F11/OCLN/FOXA2/APOH/ADTRP/CPB2/FGA/DUOX1/GP1BA/FGG/MDK/SMOC2/TNFAIP3/FAP/FOXC2/C1QTNF1/CLDN1/RGMA/SPP1/SERPINE1/FERMT1/TAFA5/CCN4/TSPAN8/SERPINB2/IL10	27
GO:0006816	GO:0006816	calcium ion transport	53/1365	447/18805	0.118568232662192	1.63346198916669	3.79210056076722	0.000282292631622346	0.0059136972159941	0.00475908174653834	CACNA2D2/LILRA2/CACNA2D3/PLA2G1B/WNT3A/LILRA5/EGF/JPH1/GPM6A/GP1BA/CAV3/THY1/CXCL12/NCS1/ANK2/ASIC1/CACNA1G/ATP1A2/HTR2A/HRC/RAMP1/GRIN2A/RYR3/NALF1/PLN/REM1/CBARP/KCNN4/PLCH2/APLNR/CASQ1/TRPV6/TRPV3/RGS4/CCL21/SLN/P2RX5/CD19/PLP1/TRPM3/CASQ2/FAIM2/MS4A1/TRPV4/NALCN/STAC2/CCL2/BHLHA15/CNGA4/CCL19/EFHB/CACNG6/GRIN3B	53
GO:0003205	GO:0003205	cardiac chamber development	26/1365	172/18805	0.151162790697674	2.08250276854928	3.98997389145594	0.000286599353958051	0.00596334836116466	0.00479903879033775	TNNC1/LRP2/SMAD6/CAV3/ROBO1/FHL2/SMO/SEMA3C/ANK2/SFRP2/PKP2/SHOX2/ADAMTS6/WNT5A/SALL4/FOXC2/KCNK2/PDE2A/FOXC1/STRA6/MYOCD/APLNR/BMP7/ROBO2/COL11A1/DNAH11	26
GO:0003044	GO:0003044	regulation of systemic arterial blood pressure mediated by a chemical signal	11/1365	45/18805	0.244444444444444	3.36760276760277	4.44853370567729	0.000288024906750482	0.00596334836116466	0.00479903879033775	ADRA1A/AGTR2/ADRB1/CMA1/AVPR1A/AGT/SLC2A5/CORIN/OXTR/CTSG/EDN2	11
GO:0048701	GO:0048701	embryonic cranial skeleton morphogenesis	11/1365	45/18805	0.244444444444444	3.36760276760277	4.44853370567729	0.000288024906750482	0.00596334836116466	0.00479903879033775	IRX5/TGFB3/MMP16/TWIST1/PRRX1/FOXC2/SIX4/TFAP2A/SIX2/SIX1/PAX5	11
GO:0090287	GO:0090287	regulation of cellular response to growth factor stimulus	47/1365	384/18805	0.122395833333333	1.68619314713065	3.80078754356615	0.000299173605096301	0.00617016570820705	0.00496547623635966	HHIP/VEPH1/LRP2/PEG10/AGTR2/SHISA2/NKX2-1/SMAD6/TMPRSS6/CAV3/SOSTDC1/LDLRAD4/LTBP1/ROBO1/ASPN/SULF1/TGFB3/FSTL1/NBL1/SFRP4/FBN1/GREM2/SFRP2/DOK5/SPRY1/FGF1/HTRA3/SMOC2/LOX/WNT5A/RGMA/SPRED3/KCP/MYOCD/CDH3/FGF18/NGFR/GREM1/FERMT1/CHRDL2/CXCL13/IL17RD/AGT/SCUBE3/CILP/SFRP1/XDH	47
GO:0060350	GO:0060350	endochondral bone morphogenesis	13/1365	60/18805	0.216666666666667	2.98492063492063	4.3081841248996	0.000303683489338905	0.00623899554738344	0.00502086744414007	CBS/ALPL/IHH/COL1A1/COL3A1/MMP16/DLX5/TSKU/SHOX2/COMP/FOXC1/FGF18/TRPV4	13
GO:0051384	GO:0051384	response to glucocorticoid	22/1365	136/18805	0.161764705882353	2.22856065503124	4.0227564124592	0.000313423565754098	0.00641433382068291	0.0051619719250513	ABCA3/ALPL/ANXA3/IGFBP2/IGFBP7/SERPINF1/FBXO32/PTGDS/AREG/GJB2/BCHE/FOSB/CDKN1A/CLDN1/SSTR2/PAPPA/PCSK1/AVPR1A/ZFP36/FOSL1/IL10/ACSBG1	22
GO:0045123	GO:0045123	cellular extravasation	15/1365	76/18805	0.197368421052632	2.71905725853094	4.20105193432824	0.000319249978757428	0.00650854075466771	0.00523778549540317	CX3CR1/AGER/CCR2/GP1BA/THY1/CXCL12/MDK/PDGFD/ADD2/VCAM1/TRIM55/XG/CCL21/SELE/CCL2	15
GO:0001736	GO:0001736	establishment of planar polarity	9/1365	32/18805	0.28125	3.87465659340659	4.55315386840557	0.000331001218733492	0.00662126874015379	0.00532850398815926	BRSK1/CTHRC1/SFRP2/GRHL3/ASTN2/WNT5A/RPGRIP1L/TP63/SFRP1	9
GO:0007164	GO:0007164	establishment of tissue polarity	9/1365	32/18805	0.28125	3.87465659340659	4.55315386840557	0.000331001218733492	0.00662126874015379	0.00532850398815926	BRSK1/CTHRC1/SFRP2/GRHL3/ASTN2/WNT5A/RPGRIP1L/TP63/SFRP1	9
GO:0036336	GO:0036336	dendritic cell migration	9/1365	32/18805	0.28125	3.87465659340659	4.55315386840557	0.000331001218733492	0.00662126874015379	0.00532850398815926	NLRP12/CXCR1/CCR2/CXCR2/GPR183/TNFSF18/ASB2/CCL21/CCL19	9
GO:0060325	GO:0060325	face morphogenesis	9/1365	32/18805	0.28125	3.87465659340659	4.55315386840557	0.000331001218733492	0.00662126874015379	0.00532850398815926	TGFB3/MMP2/COL1A1/DLX5/ARID5B/CRISPLD1/TIPARP/STRA6/PAX9	9
GO:0090025	GO:0090025	regulation of monocyte chemotaxis	9/1365	32/18805	0.28125	3.87465659340659	4.55315386840557	0.000331001218733492	0.00662126874015379	0.00532850398815926	CX3CR1/S100A14/CCR2/CXCL12/NBL1/DEFB124/SERPINE1/GREM1/TNFSF18	9
GO:0070661	GO:0070661	leukocyte proliferation	43/1365	344/18805	0.125	1.7220695970696	3.78136740302808	0.000338953840111227	0.00675495649150501	0.00543608997268863	SHH/WNT3A/AGER/EMP2/SFTPD/NPR3/CD274/IL1A/CCR2/IHH/ARG1/IDO1/IGFBP2/IGF1/TNFSF11/CDKN2A/TNFAIP3/CTLA4/CDKN1A/VCAM1/FOXP3/GPR183/TNFRSF13C/TNFRSF13B/CD28/CD70/PLA2G2D/CD24/GREM1/TNFSF18/CD79A/MZB1/CLC/IL2RA/TNFRSF9/HHLA2/CD19/IL5RA/CR2/MS4A1/IL10/CCL19/PLA2G2A	43
GO:0046883	GO:0046883	regulation of hormone secretion	35/1365	262/18805	0.133587786259542	1.84037972205911	3.83225516045221	0.000342595349461802	0.00677327810059609	0.00545083439266954	CHRM3/PLA2G3/P2RY1/PFKFB2/FOXA2/FFAR4/RAB11FIP1/RETN/FFAR2/NR0B2/CFTR/FGA/FGG/ABCC8/SNAP25/GNAO1/SCG5/TNFSF11/IL11/ADCYAP1/F2RL2/BMP8A/C1QTNF3/C1QTNF1/ADCY5/SPP1/AGT/BLK/KCNA5/VSNL1/KCNB1/ECRG4/INHBB/SFRP1/LIF	35
GO:0046887	GO:0046887	positive regulation of hormone secretion	23/1365	146/18805	0.157534246575342	2.1702794921973	3.97136721994778	0.000343672751622748	0.00677327810059609	0.00545083439266954	CHRM3/PLA2G3/P2RY1/PFKFB2/FFAR4/RETN/FFAR2/NR0B2/CFTR/FGA/FGG/ABCC8/SNAP25/TNFSF11/ADCYAP1/F2RL2/C1QTNF3/C1QTNF1/SPP1/BLK/VSNL1/ECRG4/INHBB	23
GO:0045444	GO:0045444	fat cell differentiation	34/1365	252/18805	0.134920634920635	1.85874178731322	3.83949407210943	0.00034369199157319	0.00677327810059609	0.00545083439266954	TRIB3/CEBPA/WNT3A/FFAR4/RETN/FFAR2/PNPLA3/SMAD6/ADRB1/CCDC3/ARID5B/SFRP2/IL11/FRZB/HTR2A/WNT5A/C1QTNF3/GNB3/NR4A1/MMP11/SOX8/BMP7/NR4A3/ZFP36/EBF2/MEDAG/CCN4/NR4A2/SIX1/INHBB/TRPV4/SFRP1/GDF6/DLK2	34
GO:0050974	GO:0050974	detection of mechanical stimulus involved in sensory perception	10/1365	39/18805	0.256410256410256	3.53245045552738	4.42899930169795	0.000356575771802829	0.00696472125294669	0.00560489936735025	SCN1A/HPN/ADGRV1/CXCL12/ITGA2/WHRN/HTR2A/KCNK2/PHF24/COL11A1	10
GO:0060323	GO:0060323	head morphogenesis	10/1365	39/18805	0.256410256410256	3.53245045552738	4.42899930169795	0.000356575771802829	0.00696472125294669	0.00560489936735025	IHH/TGFB3/MMP2/COL1A1/DLX5/ARID5B/CRISPLD1/TIPARP/STRA6/PAX9	10
GO:0017157	GO:0017157	regulation of exocytosis	27/1365	184/18805	0.146739130434783	2.02155996177735	3.89573566505306	0.000360336097959314	0.00696472125294669	0.00560489936735025	PLA2G3/WNT7A/PRAM1/P2RY1/LGI3/CSPG5/SYT15/LRRK2/RIMS4/CFTR/CCR2/STXBP6/FGA/CD160/FGG/SYT12/PPFIA2/IL13RA2/RAB3C/CADPS/CBARP/TRPV6/VSNL1/KCNB1/RAB26/SYT8/DOC2A	27
GO:0001706	GO:0001706	endoderm formation	13/1365	61/18805	0.213114754098361	2.93599	4.23696169244254	0.000360635812151012	0.00696472125294669	0.00560489936735025	HNF1B/MMP2/ITGA7/COL7A1/COL5A2/COL5A1/COL8A1/FN1/COL12A1/DUSP2/DUSP5/COL11A1/SOX2	13
GO:0048596	GO:0048596	embryonic camera-type eye morphogenesis	8/1365	26/18805	0.307692307692308	4.23894054663285	4.62350813307619	0.000361259737984079	0.00696472125294669	0.00560489936735025	FZD5/IHH/TWIST1/WNT5A/ALDH1A3/STRA6/BMP7/TFAP2A	8
GO:0060740	GO:0060740	prostate gland epithelium morphogenesis	8/1365	26/18805	0.307692307692308	4.23894054663285	4.62350813307619	0.000361259737984079	0.00696472125294669	0.00560489936735025	SHH/SULF1/MMP2/TNC/WNT5A/BMP7/TP63/SFRP1	8
GO:0070663	GO:0070663	regulation of leukocyte proliferation	36/1365	273/18805	0.131868131868132	1.81668880569979	3.80272558948757	0.000365165864106172	0.00701343887609025	0.00564410515394517	SHH/WNT3A/AGER/SFTPD/CD274/IL1A/CCR2/IHH/ARG1/IDO1/IGFBP2/IGF1/CDKN2A/TNFAIP3/CTLA4/CDKN1A/VCAM1/FOXP3/GPR183/TNFRSF13C/TNFRSF13B/CD28/CD70/PLA2G2D/CD24/GREM1/TNFSF18/MZB1/CLC/IL2RA/TNFRSF9/HHLA2/IL5RA/IL10/CCL19/PLA2G2A	36
GO:0120197	GO:0120197	mucociliary clearance	5/1365	10/18805	0.5	6.88827838827839	5.21057169762152	0.000370025254323371	0.00701343887609025	0.00564410515394517	CFAP54/NEK10/ODAD4/CFAP43/DNAH9	5
GO:1903596	GO:1903596	regulation of gap junction assembly	5/1365	10/18805	0.5	6.88827838827839	5.21057169762152	0.000370025254323371	0.00701343887609025	0.00564410515394517	HOPX/IRX3/CNTNAP2/APLNR/AGT	5
GO:0050670	GO:0050670	regulation of lymphocyte proliferation	33/1365	243/18805	0.135802469135802	1.87089042644598	3.82271988556207	0.000370259475265143	0.00701343887609025	0.00564410515394517	SHH/WNT3A/AGER/SFTPD/CD274/IL1A/CCR2/IHH/ARG1/IDO1/IGFBP2/IGF1/CDKN2A/CTLA4/CDKN1A/VCAM1/FOXP3/GPR183/TNFRSF13C/TNFRSF13B/CD28/CD70/PLA2G2D/CD24/TNFSF18/MZB1/CLC/IL2RA/TNFRSF9/HHLA2/IL10/CCL19/PLA2G2A	33
GO:0019229	GO:0019229	regulation of vasoconstriction	14/1365	69/18805	0.202898550724638	2.79524340393906	4.17953198249378	0.000371695125551109	0.00701343887609025	0.00564410515394517	ADRA1A/KCNMB4/FGA/FGG/MMP2/BDKRB2/ATP1A2/HTR2A/AVPR1A/ADRA2B/AGT/KCNA5/OXTR/EDN2	14
GO:0048645	GO:0048645	animal organ formation	14/1365	69/18805	0.202898550724638	2.79524340393906	4.17953198249378	0.000371695125551109	0.00701343887609025	0.00564410515394517	SHH/LRP2/EMP2/ROBO1/SULF1/SPRY1/FGF1/WNT5A/BMP7/ROBO2/RBM20/TP63/SIX1/EYA1	14
GO:0006941	GO:0006941	striated muscle contraction	28/1365	194/18805	0.144329896907216	1.98836901929685	3.8712689201943	0.000373037168958567	0.00701388966794535	0.00564446793127562	SCN1A/ADRA1A/TNNC1/TTN/ATP8A2/CAV3/KCNE4/ANK2/PKP2/CACNA1G/ATP1A2/HRC/KCND3/RNF207/RYR3/SCN2B/JSRP1/NR4A1/PLN/REM1/CASQ1/SCN3A/HCN4/KCNA5/CASQ2/TRPV4/STAC2/CCDC78	28
GO:0050727	GO:0050727	regulation of inflammatory response	52/1365	442/18805	0.117647058823529	1.62077138547727	3.69478535951831	0.000386705477978615	0.0071930696611512	0.00578866405831177	CEBPA/NUPR1/SLC39A8/PLA2G3/S100A12/S100A8/LRRK2/NLRP12/CASP5/AGER/FFAR4/S100A9/LILRA5/FFAR2/APOA1/MEFV/CCR2/PGLYRP1/DUOXA1/IL1RL1/IDO1/MDK/ARMH4/IGF1/TNC/TNFSF11/FNDC4/TNFAIP3/HTR2A/CMA1/WNT5A/C1QTNF3/PDE2A/FOXP3/CD28/NLRP3/PLA2G2D/SERPINE1/TNFSF18/ZFP36/ZBP1/CCL24/AGT/CCN4/IL2RA/LGALS2/PBK/ALOX15/TRPV4/SELE/IL10/PLA2G2A	52
GO:0006821	GO:0006821	chloride transport	21/1365	129/18805	0.162790697674419	2.24269528920692	3.9621944124201	0.000389136315528054	0.0071930696611512	0.00578866405831177	CA2/PRKG2/CLIC3/CLIC5/SLC1A1/SLC26A8/SLC6A14/SLC26A9/CFTR/SLC4A3/ANO4/SLC6A1/KCNK2/ABCB1/P2RX5/CLCA2/ANO3/GABRP/GABRD/CLIC6/BEST4	21
GO:0007613	GO:0007613	memory	21/1365	129/18805	0.162790697674419	2.24269528920692	3.9621944124201	0.000389136315528054	0.0071930696611512	0.00578866405831177	ACSS2/RASGRF1/LRRN4/CX3CR1/PRKCZ/GRIA1/SLC1A1/SLC6A4/ABCC8/SNAP25/MDK/SERPINF1/ASIC1/SHANK1/HTR2A/SLC6A1/KCNK2/MAP1A/GRIN2A/OXTR/CSMD1	21
GO:0050807	GO:0050807	regulation of synapse organization	40/1365	315/18805	0.126984126984127	1.74940403511832	3.75250306082204	0.000390242881133692	0.0071930696611512	0.00578866405831177	WNT7A/RAB17/CACNA2D3/LRRK2/WNT3A/BDNF/GPM6A/SNAP25/THBS2/MAP1B/EFNB3/PPFIA2/PAK3/MARK1/CDH2/NLGN3/ASIC1/LRRN1/RHOB/PLPPR4/CAP2/DCLK1/SYNDIG1/WNT5A/NGEF/NTN1/EPHB1/NRXN2/FLRT2/SIX4/ROBO2/OXTR/SLITRK6/SIX1/IGSF9/NTRK2/PRMT8/PTPRT/IL10/SLITRK3	40
GO:0071559	GO:0071559	response to transforming growth factor beta	40/1365	315/18805	0.126984126984127	1.74940403511832	3.75250306082204	0.000390242881133692	0.0071930696611512	0.00578866405831177	VEPH1/WNT7A/PEG10/CX3CR1/ANKRD1/NKX2-1/SMAD6/CAV3/LDLRAD4/LTBP1/ASPN/TGFB3/CTSK/MXRA5/POSTN/COL1A1/COL3A1/COL1A2/FBN1/TSKU/SPRY1/FNDC4/HTRA3/WNT10A/LTBP2/ACTA2/LOX/PDGFD/WNT5A/ITGB8/PDE2A/CLDN1/SPRED3/MYOCD/CDH3/FERMT1/IL17RD/PENK/CILP/SFRP1	40
GO:0055006	GO:0055006	cardiac cell development	17/1365	94/18805	0.180851063829787	2.49150494895176	4.0556300547945	0.000390677904918755	0.0071930696611512	0.00578866405831177	ADRA1A/TTN/CAV3/COL14A1/FHL2/IGF1/SHOX2/SPRY1/ALPK2/MYH11/FHOD3/ASB2/RGS4/ACTC1/TBX18/PI16/MYLK3	17
GO:0010810	GO:0010810	regulation of cell-substrate adhesion	31/1365	224/18805	0.138392857142857	1.90657705389848	3.81867235096277	0.00039536982007041	0.00725435452618845	0.00583798340488721	CSPG5/PRKCZ/EMP2/FUT1/CAMSAP3/APOA1/SPOCK2/FGA/FGG/THY1/FBLN2/ECM2/MDK/POSTN/COL16A1/COL1A1/CCDC80/EPHA3/CDKN2A/COL8A1/PKP2/FN1/EGFLAM/HAS2/SERPINE1/GREM1/FERMT1/CCL21/ALOX15/SFRP1/MMP12	31
GO:0048286	GO:0048286	lung alveolus development	12/1365	54/18805	0.222222222222222	3.06145706145706	4.24401746913443	0.000401042200624202	0.00730803270384035	0.00588118122616891	SFTPD/HOPX/CLDN18/NKX2-1/TGFB3/IGFBP5/FBN1/STRA6/MYOCD/LIF/EDN2/MMP12	12
GO:0050819	GO:0050819	negative regulation of coagulation	12/1365	54/18805	0.222222222222222	3.06145706145706	4.24401746913443	0.000401042200624202	0.00730803270384035	0.00588118122616891	F11/APOH/ADTRP/CPB2/FGA/GP1BA/FGG/FAP/C1QTNF1/SERPINE1/TSPAN8/SERPINB2	12
GO:0060572	GO:0060572	morphogenesis of an epithelial bud	6/1365	15/18805	0.4	5.51062271062271	4.88919037742135	0.000408807528827338	0.00742411215320909	0.00597459682870347	SHH/SOSTDC1/SULF1/WNT5A/BMP7/TP63	6
GO:0030509	GO:0030509	BMP signaling pathway	26/1365	176/18805	0.147727272727273	2.03517316017316	3.86004859688049	0.000413048752132376	0.00747562044250467	0.00601604841988724	LRP2/TMEM100/SMAD6/TMPRSS6/SOSTDC1/SULF1/FSTL1/NBL1/SFRP4/FBN1/DLX5/GREM2/SFRP2/COMP/HTRA3/WNT5A/RGMA/KCP/GREM1/BMP7/CHRDL2/EGR1/GDF7/SCUBE3/SFRP1/GDF6	26
GO:0035115	GO:0035115	embryonic forelimb morphogenesis	9/1365	33/18805	0.272727272727273	3.75724275724276	4.43501311458303	0.00042607963327798	0.00768532111414281	0.00618480623791194	SHH/WNT7A/TWIST1/SHOX2/CRABP2/OSR2/RPGRIP1L/TFAP2A/TP63	9
GO:0006813	GO:0006813	potassium ion transport	33/1365	245/18805	0.13469387755102	1.85561785153622	3.77130884748811	0.000429790129043463	0.00772605836702792	0.00621758977577812	HPN/KCNS1/KCNJ15/KCNMB4/CAV3/ABCC8/SNAP25/KCNE4/ANK2/ATP1A2/KCNA2/HTR2A/KCND3/KCNH8/KCNS2/KCNMA1/KCNK2/KCNN3/LRRC55/KCNN4/ATP1B2/HCN4/RGS4/KCNA5/KCNB1/KCNF1/CASQ2/KCNJ16/NALCN/KCND2/DPP10/CNGA4/KCNH3	33
GO:0090257	GO:0090257	regulation of muscle system process	34/1365	256/18805	0.132812	1.82969894688645	3.7393703277711	0.000460069813571555	0.00824253022900419	0.0066332234684001	CHRM3/ADRA1A/TNNC1/PROK2/CHRM2/CAV3/ABCC8/IGFBP5/FBXO32/IGF1/ANK2/PPP1R12B/CNN1/PKP2/ITGA2/ATP1A2/HRC/RNF207/NR4A1/PLN/REM1/MYOCD/CASQ1/NR4A3/ADRA2B/AGT/HCN4/RGS4/SLN/OXTR/CASQ2/TRPV4/EDN2/PI16	34
GO:0055013	GO:0055013	cardiac muscle cell development	16/1365	87/18805	0.183908045977011	2.53361963706791	4.01112108410948	0.000472160222581865	0.00841476192314566	0.00677182791191932	ADRA1A/TTN/CAV3/COL14A1/FHL2/IGF1/SHOX2/ALPK2/MYH11/FHOD3/ASB2/RGS4/ACTC1/TBX18/PI16/MYLK3	16
GO:0048592	GO:0048592	eye morphogenesis	25/1365	168/18805	0.148809523809524	2.05008285365428	3.82479719366919	0.000472846046799578	0.00841476192314566	0.00677182791191932	FZD5/MFSD2A/ATP8A2/SLC1A1/IHH/THY1/MFAP2/FBN1/COL5A2/TSKU/TWIST1/SAMD11/COL5A1/COL8A1/TENM3/WNT5A/ALDH1A3/EPHB1/STRA6/SOX8/RPGRIP1L/BMP7/TFAP2A/NTRK2/PROM1	25
GO:0031639	GO:0031639	plasminogen activation	8/1365	27/18805	0.296296296296296	4.08194274860942	4.48332258247952	0.000480956766032491	0.00850222907660758	0.00684221760524627	HPN/F11/APOH/DHCR24/CPB2/FGA/FGG/SERPINE1	8
GO:0048745	GO:0048745	smooth muscle tissue development	8/1365	27/18805	0.296296296296296	4.08194274860942	4.48332258247952	0.000480956766032491	0.00850222907660758	0.00684221760524627	SHH/IHH/SMO/COL3A1/TIPARP/TNN/STRA6/SIX1	8
GO:1900046	GO:1900046	regulation of hemostasis	14/1365	71/18805	0.197183098591549	2.71650415312387	4.05393687241193	0.000505109476421647	0.00889962756304498	0.00716202631607968	F11/FOXA2/APOH/ADTRP/CPB2/FGA/GP1BA/FGG/COMP/FAP/C1QTNF1/SERPINE1/TSPAN8/SERPINB2	14
GO:0010927	GO:0010927	cellular component assembly involved in morphogenesis	22/1365	141/18805	0.156028368794326	2.14953368144858	3.83307309155149	0.000523994678893216	0.00917163054733816	0.00738092227748477	PLA2G3/PLLP/TTN/NCMAP/ANKRD1/IHH/CAV3/TENM4/ANK2/MYOM3/FLNC/MYOM1/PLN/ITGB4/MYH11/FHOD3/LDB3/MYOZ2/CASQ1/SIX4/ACTC1/MYLK3	22
GO:0032989	GO:0032989	cellular anatomical entity morphogenesis	22/1365	141/18805	0.156028368794326	2.14953368144858	3.83307309155149	0.000523994678893216	0.00917163054733816	0.00738092227748477	PLA2G3/PLLP/TTN/NCMAP/ANKRD1/IHH/CAV3/TENM4/ANK2/MYOM3/FLNC/MYOM1/PLN/ITGB4/MYH11/FHOD3/LDB3/MYOZ2/CASQ1/SIX4/ACTC1/MYLK3	22
GO:0032944	GO:0032944	regulation of mononuclear cell proliferation	33/1365	248/18805	0.133064516129032	1.83317086139667	3.69508332331456	0.000535007136233861	0.0093336818750832	0.00751133401276737	SHH/WNT3A/AGER/SFTPD/CD274/IL1A/CCR2/IHH/ARG1/IDO1/IGFBP2/IGF1/CDKN2A/CTLA4/CDKN1A/VCAM1/FOXP3/GPR183/TNFRSF13C/TNFRSF13B/CD28/CD70/PLA2G2D/CD24/TNFSF18/MZB1/CLC/IL2RA/TNFRSF9/HHLA2/IL10/CCL19/PLA2G2A	33
GO:0045055	GO:0045055	regulated exocytosis	31/1365	228/18805	0.135964912280702	1.87312833365465	3.71087154576351	0.000537726607111023	0.00935046822365278	0.0075248429230397	PLA2G3/WNT7A/PRAM1/P2RY1/CSPG5/SYT15/STX11/LRRK2/RAB11FIP1/RIMS4/ANXA3/CCR2/CD160/BRSK1/SYT12/SNAP25/PPFIA2/PRRT2/PTGDS/IL13RA2/CLNK/STEAP2/CADPS/CBARP/TRPV6/NR4A3/SYNGR3/KCNB1/RAB26/SYT8/DOC2A	31
GO:0031069	GO:0031069	hair follicle morphogenesis	9/1365	34/18805	0.264705882352941	3.64673561732385	4.32140054204466	0.000542517364013808	0.00940304525706017	0.00756715459217614	SHH/SOSTDC1/SMO/IGFBP5/WNT10A/GLI2/NGFR/KRT17/TP63	9
GO:1990806	GO:1990806	ligand-gated ion channel signaling pathway	10/1365	41/18805	0.24390243902439	3.36013579916019	4.23237767892823	0.000550506304973923	0.00950683289282019	0.00765067828722194	CHRM3/GRIA1/FFAR2/GRIA3/F2RL2/GRIN2A/GRIK2/PLP1/GRIK3/GRIN3B	10
GO:0007178	GO:0007178	cell surface receptor protein serine/threonine kinase signaling pathway	50/1365	427/18805	0.117096018735363	1.61317995041648	3.58567535756895	0.000552078812982792	0.00950683289282019	0.00765067828722194	VEPH1/SHH/LRP2/PEG10/TMEM100/NKX2-1/SMAD6/TMPRSS6/CAV3/SOSTDC1/LDLRAD4/LTBP1/ASPN/SULF1/TGFB3/FSTL1/NBL1/COL3A1/COL1A2/SFRP4/FBN1/DLX5/GREM2/SFRP2/TSKU/COMP/SPRY1/HTRA3/LTBP2/LOX/WNT5A/ITGB8/RGMA/SPRED3/KCP/MYOCD/CDH3/IGSF1/GREM1/BMP7/FERMT1/CHRDL2/IL17RD/EGR1/GDF7/SCUBE3/CILP/INHBB/SFRP1/GDF6	50
GO:0009914	GO:0009914	hormone transport	41/1365	331/18805	0.123867069486405	1.70646171552516	3.62777518256157	0.000554291066408919	0.00951413794955438	0.00765655707351946	CHRM3/PLA2G3/P2RY1/PFKFB2/FOXA2/FFAR4/RAB11FIP1/RETN/TUBB1/VIP/FFAR2/HNF1B/NR0B2/CFTR/FGA/FGG/ABCC8/SNAP25/GNAO1/SCG5/TNFSF11/IL11/ADCYAP1/F2RL2/BMP8A/C1QTNF3/SLCO1C1/C1QTNF1/ADCY5/TRPV6/SPP1/AGT/BLK/KCNA5/VSNL1/KCNB1/ECRG4/INHBB/TRPV4/SFRP1/LIF	41
GO:0050863	GO:0050863	regulation of T cell activation	47/1365	395/18805	0.118987341772152	1.63923586961562	3.59212132674303	0.000562839102343126	0.00961897511307917	0.00774092538205245	SLC46A2/SHH/PRKCZ/AGER/SFTPD/CD274/IL1A/CCR2/CD160/IHH/ARG1/IDO1/IGFBP2/THY1/MDK/IGF1/EFNB3/TNFSF11/CDKN2A/CTLA4/GLI2/VCAM1/CD69/FOXP3/TIGIT/TNFRSF13C/CD28/CD70/NLRP3/PLA2G2D/CD27/CD24/TNFSF18/CLC/IL2RA/HLA-DOB/TNFRSF9/HHLA2/EGR3/CCL21/LAX1/IRF4/CCL2/CTSG/IL10/CCL19/PLA2G2A	47
GO:0046651	GO:0046651	lymphocyte proliferation	38/1365	300/18805	0.126666666666667	1.74503052503053	3.63922038157044	0.00056537516181105	0.00961897511307917	0.00774092538205245	SHH/WNT3A/AGER/EMP2/SFTPD/CD274/IL1A/CCR2/IHH/ARG1/IDO1/IGFBP2/IGF1/CDKN2A/CTLA4/CDKN1A/VCAM1/FOXP3/GPR183/TNFRSF13C/TNFRSF13B/CD28/CD70/PLA2G2D/CD24/TNFSF18/CD79A/MZB1/CLC/IL2RA/TNFRSF9/HHLA2/CD19/CR2/MS4A1/IL10/CCL19/PLA2G2A	38
GO:0006633	GO:0006633	fatty acid biosynthetic process	25/1365	170/18805	0.147058823529412	2.02596423184658	3.75932773717341	0.000565822065475245	0.00961897511307917	0.00774092538205245	ACSS2/TRIB3/MID1IP1/ACSM3/ACADL/FASN/PLA2G3/SCD/PLA2G1B/ELOVL3/PLA2G4F/ALOX15B/OLAH/GSTM1/CTHRC1/ELOVL4/PTGDS/ELOVL2/AVPR1A/PLP1/ABCD2/CYP2C9/ALOX15/EDN2/ACSBG1	25
GO:0007187	GO:0007187	G protein-coupled receptor signaling pathway, coupled to cyclic nucleotide second messenger	12/1365	56/18805	0.214285714285714	2.95211930926217	4.09288481787667	0.000570574214843086	0.00964713143897774	0.00776358434678116	CHRM3/SSTR1/AGTR2/CHRM1/CHRM2/VIPR1/HTR2A/SSTR2/HTR1F/AGT/CNR2/CCL2	12
GO:0050803	GO:0050803	regulation of synapse structure or activity	40/1365	321/18805	0.124610591900312	1.71670489427499	3.6233735784734	0.000571104379492198	0.00964713143897774	0.00776358434678116	WNT7A/RAB17/CACNA2D3/LRRK2/WNT3A/BDNF/GPM6A/SNAP25/THBS2/MAP1B/EFNB3/PPFIA2/PAK3/MARK1/CDH2/NLGN3/ASIC1/LRRN1/RHOB/PLPPR4/CAP2/DCLK1/SYNDIG1/WNT5A/NGEF/NTN1/EPHB1/NRXN2/FLRT2/SIX4/ROBO2/OXTR/SLITRK6/SIX1/IGSF9/NTRK2/PRMT8/PTPRT/IL10/SLITRK3	40
GO:0030326	GO:0030326	embryonic limb morphogenesis	20/1365	124/18805	0.161290322580645	2.22202528654142	3.81952345741317	0.000598590871350299	0.010047640462003	0.00808589627977093	SHH/WNT7A/AFF3/FREM2/IHH/DLX5/SFRP2/TWIST1/SHOX2/CRABP2/PRRX1/WNT5A/SALL4/OSR2/RPGRIP1L/GREM1/BMP7/TFAP2A/TP63/TMEM231	20
GO:0035113	GO:0035113	embryonic appendage morphogenesis	20/1365	124/18805	0.161290322580645	2.22202528654142	3.81952345741317	0.000598590871350299	0.010047640462003	0.00808589627977093	SHH/WNT7A/AFF3/FREM2/IHH/DLX5/SFRP2/TWIST1/SHOX2/CRABP2/PRRX1/WNT5A/SALL4/OSR2/RPGRIP1L/GREM1/BMP7/TFAP2A/TP63/TMEM231	20
GO:0042692	GO:0042692	muscle cell differentiation	50/1365	429/18805	0.116550116550117	1.60565929796699	3.55017491050719	0.000613885761284545	0.010242885068717	0.00824302049664997	ADRA1A/SHH/CACNA2D2/TTN/WNT3A/HOPX/BDNF/IRX3/ANKRD1/CAV3/PTGFRN/COL14A1/FHL2/SMO/IGFBP5/IGF1/ANK2/CDH2/MYOM3/SHOX2/FLNC/COMP/ALPK2/LOX/ADAM12/SPEG/MYOM1/MYH11/MYOCD/RBM24/APLNR/FHOD3/LDB3/MYOZ2/CASQ1/GREM1/AVPR1A/ASB2/SIX4/RGS4/BARX2/EREG/SIX1/ACTC1/TBX18/BHLHA15/PI16/DNER/SCGB3A1/MYLK3	50
GO:0043584	GO:0043584	nose development	6/1365	16/18805	0.375	5.16620879120879	4.66409508648243	0.000614072606074182	0.010242885068717	0.00824302049664997	DLX5/ALDH1A3/STRA6/RPGRIP1L/SIX4/SIX1	6
GO:0043270	GO:0043270	positive regulation of monoatomic ion transport	29/1365	210/18805	0.138095238095238	1.90247688819117	3.67930551482539	0.000620397157174616	0.0102608589961189	0.0082574851177977	P2RY1/LILRA2/PLA2G1B/CHRM1/LILRA5/CFTR/CCR2/PRSS8/SLC6A4/ABCC8/HEPH/THY1/CXCL12/ANK2/PKP2/LRRC55/SCN2B/KCNN4/APLNR/CASQ1/ATP1B2/TRPV3/P2RX5/CD19/PLP1/WNK2/MS4A1/STAC2/CCL2	29
GO:0044342	GO:0044342	type B pancreatic cell proliferation	8/1365	28/18805	0.285714285714286	3.93615907901622	4.34974403113474	0.000630870313779978	0.0102608589961189	0.0082574851177977	NUPR1/RASGRF1/WNT3A/IGFBP5/IGFBP4/NR4A1/NR4A3/SFRP1	8
GO:0060512	GO:0060512	prostate gland morphogenesis	8/1365	28/18805	0.285714285714286	3.93615907901622	4.34974403113474	0.000630870313779978	0.0102608589961189	0.0082574851177977	SHH/SULF1/MMP2/TNC/WNT5A/BMP7/TP63/SFRP1	8
GO:0071624	GO:0071624	positive regulation of granulocyte chemotaxis	8/1365	28/18805	0.285714285714286	3.93615907901622	4.34974403113474	0.000630870313779978	0.0102608589961189	0.0082574851177977	DAPK2/S100A14/CXCR2/MDK/THBS4/CCL21/CXCL8/CCL19	8
GO:0030850	GO:0030850	prostate gland development	11/1365	49/18805	0.224489795918367	3.09269641922703	4.10348042306072	0.0006324395271751	0.0102608589961189	0.0082574851177977	SHH/ALOX15B/SULF1/MMP2/SERPINF1/TNC/GLI1/WNT5A/BMP7/TP63/SFRP1	11
GO:0050770	GO:0050770	regulation of axonogenesis	22/1365	143/18805	0.153846153846154	2.11947027331643	3.75941005396773	0.000637736897228719	0.0102608589961189	0.0082574851177977	WNT7A/WNT3A/BDNF/ROBO1/BRSK1/THY1/CXCL12/MAP1B/RET/EFNB3/PAK3/SHOX2/FN1/CRABP2/WNT5A/LRRC4C/NTN1/RGMA/SPP1/ROBO2/ISLR2/NTRK2	22
GO:0035581	GO:0035581	sequestering of extracellular ligand from receptor	5/1365	11/18805	0.454545454545455	6.26207126207126	4.88384265045095	0.000637859707329033	0.0102608589961189	0.0082574851177977	LTBP1/NBL1/FBN1/GREM2/GREM1	5
GO:0060601	GO:0060601	lateral sprouting from an epithelium	5/1365	11/18805	0.454545454545455	6.26207126207126	4.88384265045095	0.000637859707329033	0.0102608589961189	0.0082574851177977	SHH/SULF1/WNT5A/BMP7/TP63	5
GO:0060900	GO:0060900	embryonic camera-type eye formation	5/1365	11/18805	0.454545454545455	6.26207126207126	4.88384265045095	0.000637859707329033	0.0102608589961189	0.0082574851177977	TWIST1/WNT5A/ALDH1A3/STRA6/TFAP2A	5
GO:0086070	GO:0086070	SA node cell to atrial cardiac muscle cell communication	5/1365	11/18805	0.454545454545455	6.26207126207126	4.88384265045095	0.000637859707329033	0.0102608589961189	0.0082574851177977	ANK2/CACNA1G/HCN4/KCNA5/TBX18	5
GO:2000347	GO:2000347	positive regulation of hepatocyte proliferation	5/1365	11/18805	0.454545454545455	6.26207126207126	4.88384265045095	0.000637859707329033	0.0102608589961189	0.0082574851177977	HPN/WNT3A/MDK/FGF1/TNFAIP3	5
GO:0030178	GO:0030178	negative regulation of Wnt signaling pathway	26/1365	181/18805	0.143646408839779	1.9789529071297	3.70239553067845	0.000638290608478733	0.0102608589961189	0.0082574851177977	SHH/SHISA2/SOSTDC1/IGFBP2/MDK/SFRP4/CTHRC1/HECW1/BICC1/SFRP2/TSKU/CDH2/IGFBP4/GLI1/TNN/FRZB/ALPK2/WNT5A/SHISA6/TRABD2B/GREM1/FERMT1/EGR1/SFRP1/TBX18/SOX2	26
GO:0006836	GO:0006836	neurotransmitter transport	29/1365	211/18805	0.137440758293839	1.89346041004809	3.65130687031302	0.000670545436100897	0.0106753834368982	0.00859107603859618	WNT7A/P2RY1/CSPG5/STX11/SLC22A3/LRRK2/SLC29A2/KCNMB4/RIMS4/SLC1A1/SLC6A4/ABCC8/BRSK1/SYT12/SNAP25/PPFIA2/PRRT2/ASIC1/SLC29A4/ATP1A2/SNCAIP/SLC6A1/NR4A1/NRXN2/CADPS/SYNGR3/SYT8/SLC22A4/DOC2A	29
GO:0007286	GO:0007286	spermatid development	31/1365	231/18805	0.134199134199134	1.84880199165913	3.63143157931625	0.000672415964993322	0.0106753834368982	0.00859107603859618	PLA2G3/CFTR/CABYR/GLI1/CFAP69/PLN/FSIP2/ARMC2/CFAP54/CCDC146/BBOF1/MNS1/SPEF2/IQCG/TRIP13/CFAP58/NME5/SPAG17/CFAP53/ADGB/PACRG/CFAP47/CFAP57/CFAP43/ARMC3/CFAP61/CFAP157/CFAP52/DRC7/DRC1/RSPH1	31
GO:0033630	GO:0033630	positive regulation of cell adhesion mediated by integrin	7/1365	22/18805	0.318181818181818	4.38344988344988	4.44228907116487	0.000675446748509874	0.0106753834368982	0.00859107603859618	RET/SFRP2/FOXC2/FERMT1/CXCL13/CCL21/LIF	7
GO:0045056	GO:0045056	transcytosis	7/1365	22/18805	0.318181818181818	4.38344988344988	4.44228907116487	0.000675446748509874	0.0106753834368982	0.00859107603859618	PLLP/MFSD2A/LRP2/RAB17/GPIHBP1/AGER/PIGR	7
GO:0050805	GO:0050805	negative regulation of synaptic transmission	12/1365	57/18805	0.210526315789474	2.90032774243301	4.01982059232464	0.000675690037287052	0.0106753834368982	0.00859107603859618	AGER/GRIA1/SLC6A4/HTR2A/BCHE/SLC6A1/GRM2/PENK/GRIK2/KCNB1/CNR2/GRIK3	12
GO:0002691	GO:0002691	regulation of cellular extravasation	10/1365	42/18805	0.238095238095238	3.28013256584685	4.13858433892104	0.000676114305249894	0.0106753834368982	0.00859107603859618	AGER/CCR2/GP1BA/THY1/CXCL12/MDK/PDGFD/XG/CCL21/SELE	10
GO:0110110	GO:0110110	positive regulation of animal organ morphogenesis	9/1365	35/18805	0.257142857142857	3.5425431711146	4.21200063777519	0.000683782623325414	0.0107645187535933	0.00866280819585109	ROBO1/SPRY1/FGF1/SOX8/NGFR/SIX4/ROBO2/SIX1/STOX1	9
GO:0001837	GO:0001837	epithelial to mesenchymal transition	27/1365	192/18805	0.140625	1.9373282967033	3.65218156802939	0.00070908853314316	0.0111299707517839	0.00895690778707149	HPN/FOXA2/SP6/EMP2/TMEM100/NKX2-1/LDLRAD4/TGFB3/MDK/COL1A1/IGF1/NCAM1/MARK1/SFRP2/EPHA3/TWIST1/SPRY1/WNT5A/FAM83D/FOXC1/SPRED3/HAS2/GREM1/BMP7/IL17RD/AGT/SFRP1	27
GO:0010717	GO:0010717	regulation of epithelial to mesenchymal transition	20/1365	126/18805	0.158730158730159	2.1867550438979	3.73927800000667	0.000737617846380706	0.0115437192958581	0.0092898743005471	HPN/FOXA2/EMP2/NKX2-1/LDLRAD4/TGFB3/MDK/COL1A1/MARK1/SFRP2/EPHA3/TWIST1/SPRY1/FOXC1/SPRED3/GREM1/BMP7/IL17RD/AGT/SFRP1	20
GO:0061844	GO:0061844	antimicrobial humoral immune response mediated by antimicrobial peptide	21/1365	136/18805	0.154411764705882	2.12726244343891	3.69106906060979	0.000797725984672202	0.0124478004822311	0.0100174388197145	S100A12/PLA2G1B/S100A9/VIP/PGLYRP1/PGC/CXCL12/CXCL14/CCL11/CCL13/MMP7/CCL22/CXCL13/CCL24/CCL21/CXCL8/CXCL6/KRT6A/CCL2/CCL19/CCL14	21
GO:0042634	GO:0042634	regulation of hair cycle	8/1365	29/18805	0.275862068965517	3.80042945560187	4.22221461128708	0.000816309521446181	0.0127005349813308	0.0102208283571655	SMO/TSKU/WNT5A/CDH3/NGFR/FERMT1/TRPV3/KRT17	8
GO:0002695	GO:0002695	negative regulation of leukocyte activation	28/1365	204/18805	0.137254901960784	1.89089994972348	3.57926685213813	0.000840253018615405	0.0130349455161883	0.0104899471527619	SHH/CD300LF/SFTPD/CD274/PGLYRP1/IHH/ARG1/IDO1/MDK/CDKN2A/FN1/TNFAIP3/CTLA4/CLNK/CD69/FOXP3/TIGIT/TNFRSF13B/PLA2G2D/TNFSF18/IL2RA/LAX1/IL31RA/CNR2/SFRP1/CTSG/IL10/PLA2G2A	28
GO:0061053	GO:0061053	somite development	15/1365	83/18805	0.180722891566265	2.48973917648616	3.80532164288167	0.00084790634628182	0.0131154350830394	0.010554721593251	SHH/WNT3A/IHH/SMO/SEMA3C/SFRP2/FRZB/WNT5A/FOXC2/FOXC1/SIX4/MEOX1/SIX1/SFRP1/TBX18	15
GO:1902624	GO:1902624	positive regulation of neutrophil migration	9/1365	36/18805	0.25	3.44413919413919	4.10652834912164	0.000853675010503196	0.0131663905243116	0.0105957282768177	DAPK2/IL1A/CXCR2/MDK/XG/THBS4/CCL21/CXCL8/CCL19	9
GO:0006937	GO:0006937	regulation of muscle contraction	25/1365	175/18805	0.142857142857143	1.96807953950811	3.59949723997239	0.000871232123066822	0.0133983414070479	0.010782392079817	CHRM3/ADRA1A/TNNC1/PROK2/CHRM2/CAV3/ANK2/PPP1R12B/CNN1/PKP2/ITGA2/ATP1A2/HRC/RNF207/NR4A1/PLN/REM1/MYOCD/CASQ1/ADRA2B/HCN4/OXTR/CASQ2/TRPV4/EDN2	25
GO:0030879	GO:0030879	mammary gland development	21/1365	137/18805	0.153284671532847	2.11173498034812	3.65368300357207	0.00087908958003076	0.0134414817682289	0.0108171095328649	FASN/RXFP1/WNT3A/EGF/NRG3/CAV3/SOSTDC1/ROBO1/SMO/TGFB3/IGFBP5/TNFSF11/ITGA2/GLI2/AREG/WNT5A/NTN1/CCL11/OXTR/CSMD1/XDH	21
GO:0048593	GO:0048593	camera-type eye morphogenesis	21/1365	137/18805	0.153284671532847	2.11173498034812	3.65368300357207	0.00087908958003076	0.0134414817682289	0.0108171095328649	FZD5/MFSD2A/ATP8A2/SLC1A1/IHH/THY1/TSKU/TWIST1/SAMD11/COL8A1/TENM3/WNT5A/ALDH1A3/EPHB1/STRA6/SOX8/RPGRIP1L/BMP7/TFAP2A/NTRK2/PROM1	21
GO:0072077	GO:0072077	renal vesicle morphogenesis	6/1365	17/18805	0.352941176470588	4.8623141564318	4.45707546596987	0.000891044745201042	0.0135852409433087	0.0109328005533942	SMO/KIF26B/SOX8/GREM1/SIX2/LIF	6
GO:0030239	GO:0030239	myofibril assembly	14/1365	75/18805	0.186666666666667	2.57162393162393	3.81529903753479	0.000896517968732811	0.0135908037368299	0.01093727724338	TTN/ANKRD1/CAV3/MYOM3/FLNC/MYOM1/MYH11/FHOD3/LDB3/MYOZ2/CASQ1/SIX4/ACTC1/MYLK3	14
GO:1904888	GO:1904888	cranial skeletal system development	14/1365	75/18805	0.186666666666667	2.57162393162393	3.81529903753479	0.000896517968732811	0.0135908037368299	0.01093727724338	LRP2/IRX5/TGFB3/MMP16/TWIST1/FREM1/PRRX1/FOXC2/SIX4/TFAP2A/SIX2/TP63/SIX1/PAX5	14
GO:0030111	GO:0030111	regulation of Wnt signaling pathway	42/1365	350/18805	0.12	1.65318681318681	3.45090189097105	0.000910535507222682	0.0137261760606399	0.0110462188972558	SHH/LRRK2/WNT3A/SHISA2/EGF/CTNND2/SCEL/HNF1B/GPC5/SOSTDC1/IGFBP2/SULF1/FOXL1/MDK/COL1A1/SFRP4/CTHRC1/HECW1/DLX5/BICC1/SFRP2/TSKU/CDH2/IGFBP4/GLI1/TNN/FRZB/TNFAIP3/ALPK2/WNT5A/SHISA6/TRABD2B/LGR6/CDH3/GREM1/FERMT1/EGR1/CCN4/WNK2/SFRP1/TBX18/SOX2	42
GO:0090026	GO:0090026	positive regulation of monocyte chemotaxis	7/1365	23/18805	0.304347826086957	4.19286510590858	4.28639092846931	0.000910607056832529	0.0137261760606399	0.0110462188972558	CX3CR1/S100A14/CCR2/CXCL12/DEFB124/SERPINE1/TNFSF18	7
GO:0001654	GO:0001654	eye development	48/1365	415/18805	0.11566265060241	1.59343307295115	3.41997661883866	0.000921247073483336	0.0138339552087541	0.0111329547847578	FZD5/LPCAT1/SHH/WNT7A/MFSD2A/ATP8A2/SLC1A1/FREM2/GPM6A/LAMC3/IHH/BIRC7/THY1/SERPINF1/RET/MFAP2/FBN1/COL5A2/TSKU/TWIST1/TUB/GRHL3/SAMD11/COL5A1/COL8A1/NHS/SPRY1/TENM3/WNT5A/FOXC2/ALDH1A3/FOXC1/EPHB1/STRA6/SPRED3/MYOM1/SMOC1/SOX8/OSR2/RPGRIP1L/BMP7/TFAP2A/TMEM231/RD3/SLITRK6/NTRK2/SOX2/PROM1	48
GO:0048880	GO:0048880	sensory system development	49/1365	426/18805	0.115023474178404	1.58462742265559	3.41461111693241	0.000925081528347999	0.0138339552087541	0.0111329547847578	FZD5/LPCAT1/SHH/WNT7A/MFSD2A/ATP8A2/SLC1A1/FREM2/GPM6A/LAMC3/IHH/BIRC7/THY1/SERPINF1/RET/MFAP2/FBN1/COL5A2/TMEM132E/TSKU/TWIST1/TUB/GRHL3/SAMD11/COL5A1/COL8A1/NHS/SPRY1/TENM3/WNT5A/FOXC2/ALDH1A3/FOXC1/EPHB1/STRA6/SPRED3/MYOM1/SMOC1/SOX8/OSR2/RPGRIP1L/BMP7/TFAP2A/TMEM231/RD3/SLITRK6/NTRK2/SOX2/PROM1	49
GO:0090092	GO:0090092	regulation of transmembrane receptor protein serine/threonine kinase signaling pathway	40/1365	329/18805	0.121580547112462	1.67496131021967	3.45534215036235	0.000926191234619631	0.0138339552087541	0.0111329547847578	VEPH1/SHH/LRP2/PEG10/NKX2-1/SMAD6/TMPRSS6/CAV3/SOSTDC1/LDLRAD4/LTBP1/ASPN/SULF1/TGFB3/FSTL1/NBL1/SFRP4/FBN1/GREM2/SFRP2/SPRY1/HTRA3/LOX/WNT5A/RGMA/SPRED3/KCP/MYOCD/CDH3/IGSF1/GREM1/BMP7/FERMT1/CHRDL2/IL17RD/GDF7/SCUBE3/CILP/SFRP1/GDF6	40
GO:0010975	GO:0010975	regulation of neuron projection development	51/1365	448/18805	0.113839285714286	1.56831338304553	3.40599685748029	0.000928156739245483	0.0138339552087541	0.0111329547847578	PLA2G3/WNT7A/MFSD2A/RAB17/LRRK2/WNT3A/S100A9/ATP8A2/BDNF/NDRG4/HECW2/ROBO1/BRSK1/THY1/CXCL12/SNAP25/MDK/SERPINF1/MAP1B/RET/HECW1/NCS1/EFNB3/PPFIA2/ENC1/PAK3/MARK1/SFRP2/EPHA3/TSKU/SHOX2/FN1/CRABP2/TNN/PRRX1/TUBB2B/TENM3/WNT5A/LRRC4C/NGEF/NTN1/RGMA/SPP1/ATP1B2/BMP7/ROBO2/ISLR2/EFHC2/NTRK2/TRPV4/SFRP1	51
GO:0032943	GO:0032943	mononuclear cell proliferation	38/1365	308/18805	0.123376623376623	1.69970505684791	3.46384084660412	0.000933621788818722	0.0138378872933271	0.0111361191523664	SHH/WNT3A/AGER/EMP2/SFTPD/CD274/IL1A/CCR2/IHH/ARG1/IDO1/IGFBP2/IGF1/CDKN2A/CTLA4/CDKN1A/VCAM1/FOXP3/GPR183/TNFRSF13C/TNFRSF13B/CD28/CD70/PLA2G2D/CD24/TNFSF18/CD79A/MZB1/CLC/IL2RA/TNFRSF9/HHLA2/CD19/CR2/MS4A1/IL10/CCL19/PLA2G2A	38
GO:0071560	GO:0071560	cellular response to transforming growth factor beta stimulus	38/1365	308/18805	0.123376623376623	1.69970505684791	3.46384084660412	0.000933621788818722	0.0138378872933271	0.0111361191523664	VEPH1/WNT7A/PEG10/CX3CR1/ANKRD1/NKX2-1/SMAD6/CAV3/LDLRAD4/LTBP1/ASPN/TGFB3/CTSK/POSTN/COL1A1/COL3A1/COL1A2/FBN1/TSKU/SPRY1/HTRA3/WNT10A/LTBP2/ACTA2/LOX/PDGFD/WNT5A/ITGB8/PDE2A/CLDN1/SPRED3/MYOCD/CDH3/FERMT1/IL17RD/PENK/CILP/SFRP1	38
GO:0031960	GO:0031960	response to corticosteroid	23/1365	157/18805	0.146496815286624	2.01822169338093	3.5842166099993	0.000972534331259685	0.0143666508606851	0.0115616446653809	ABCA3/ALPL/ANXA3/SCNN1A/IGFBP2/IGFBP7/SERPINF1/FBXO32/PTGDS/AREG/GJB2/BCHE/FOSB/CDKN1A/CLDN1/SSTR2/PAPPA/PCSK1/AVPR1A/ZFP36/FOSL1/IL10/ACSBG1	23
GO:0050954	GO:0050954	sensory perception of mechanical stimulus	27/1365	196/18805	0.137755102040816	1.89779098452568	3.53476026503494	0.000974696666173148	0.0143666508606851	0.0115616446653809	SCN1A/HPN/LRP2/CLIC5/MYO1A/MYO7B/ADGRV1/COL4A3/MYO3B/COCH/CXCL12/COL1A1/TUB/ITGA2/WHRN/HTR2A/GJB2/KCNK2/OTOGL/PHF24/GRM7/TFAP2A/SLITRK6/SIX1/EYA1/ESPN/COL11A1	27
GO:0046006	GO:0046006	regulation of activated T cell proliferation	10/1365	44/18805	0.227272727272727	3.13103563103563	3.95919839155299	0.000998467940215436	0.014676375441675	0.0118108972980413	AGER/CD274/ARG1/IGFBP2/IGF1/FOXP3/CD24/CLC/IL2RA/HHLA2	10
GO:0046879	GO:0046879	hormone secretion	39/1365	320/18805	0.121875	1.67901785714286	3.42739898729658	0.0010179107369629	0.0149209449900263	0.0120077160445558	CHRM3/PLA2G3/P2RY1/PFKFB2/FOXA2/FFAR4/RAB11FIP1/RETN/VIP/FFAR2/HNF1B/NR0B2/CFTR/FGA/FGG/ABCC8/SNAP25/GNAO1/SCG5/TNFSF11/IL11/ADCYAP1/F2RL2/BMP8A/C1QTNF3/C1QTNF1/ADCY5/TRPV6/SPP1/AGT/BLK/KCNA5/VSNL1/KCNB1/ECRG4/INHBB/TRPV4/SFRP1/LIF	39
GO:0043589	GO:0043589	skin morphogenesis	5/1365	12/18805	0.416666666666667	5.74023199023199	4.59526297158305	0.00102828586454264	0.0149495972233411	0.0120307740936214	COL1A1/COL1A2/ITGA2/ITGB4/TP63	5
GO:0032611	GO:0032611	interleukin-1 beta production	18/1365	111/18805	0.162162162162162	2.23403623403623	3.64801393484433	0.00103110358597373	0.0149495972233411	0.0120307740936214	FZD5/ORM1/LILRA2/NLRP12/CX3CR1/AGER/FFAR4/LILRA5/APOA1/TLR8/MEFV/S1PR3/IGF1/TNFAIP3/WNT5A/NLRP3/EGR1/CCL19	18
GO:0032651	GO:0032651	regulation of interleukin-1 beta production	18/1365	111/18805	0.162162162162162	2.23403623403623	3.64801393484433	0.00103110358597373	0.0149495972233411	0.0120307740936214	FZD5/ORM1/LILRA2/NLRP12/CX3CR1/AGER/FFAR4/LILRA5/APOA1/TLR8/MEFV/S1PR3/IGF1/TNFAIP3/WNT5A/NLRP3/EGR1/CCL19	18
GO:0035249	GO:0035249	synaptic transmission, glutamatergic	18/1365	111/18805	0.162162162162162	2.23403623403623	3.64801393484433	0.00103110358597373	0.0149495972233411	0.0120307740936214	LRRK2/GRIA1/CCR2/ABCC8/GRIA3/NLGN3/PLPPR4/ATP1A2/HTR2A/GRIN2A/GRM7/ABTB3/GRM2/GRIK2/OXTR/CCL2/GRIK3/GRIN3B	18
GO:0086010	GO:0086010	membrane depolarization during action potential	8/1365	30/18805	0.266666666666667	3.67374847374847	4.1002412533156	0.00104308548590708	0.0150612235089224	0.0121206059870614	SCN1A/CAV3/ANK2/CACNA1G/ATP1A2/SCN2B/SCN3A/HCN4	8
GO:0007219	GO:0007219	Notch signaling pathway	26/1365	187/18805	0.13903743315508	1.91545709192768	3.51973924350475	0.00104446372388505	0.0150612235089224	0.0121206059870614	CEBPA/ARRB1/CNTN6/LRRK2/HNF1B/NR0B2/TMEM100/ROBO1/POSTN/S1PR3/GRIP2/FOXC2/NRIP2/FOXC1/BEND6/PLN/BMP7/SUSD5/ROBO2/IL2RA/KCNA5/TP63/SIX1/CFAP58/DLK2/DNER	26
GO:0010171	GO:0010171	body morphogenesis	11/1365	52/18805	0.211538461538462	2.91427162581009	3.86712369469673	0.00107301005232525	0.015389451451274	0.0123847493058848	IHH/TGFB3/MMP2/COL1A1/DLX5/ARID5B/GREM2/CRISPLD1/TIPARP/STRA6/PAX9	11
GO:0035987	GO:0035987	endodermal cell differentiation	11/1365	52/18805	0.211538461538462	2.91427162581009	3.86712369469673	0.00107301005232525	0.015389451451274	0.0123847493058848	HNF1B/MMP2/ITGA7/COL7A1/COL5A2/COL5A1/COL8A1/FN1/COL12A1/COL11A1/SOX2	11
GO:0086001	GO:0086001	cardiac muscle cell action potential	15/1365	85/18805	0.176470588235294	2.4311570782159	3.69966201090993	0.00109378741404872	0.0156452764251431	0.0125906259206287	SCN1A/CAV3/KCNE4/SLC4A3/ANK2/PKP2/CACNA1G/ATP1A2/KCND3/RNF207/SCN2B/SCN3A/HCN4/KCNA5/TBX18	15
GO:0055007	GO:0055007	cardiac muscle cell differentiation	20/1365	130/18805	0.153846153846154	2.11947027331643	3.58320902478246	0.00110076856102155	0.0157029209469053	0.0126370156800781	ADRA1A/TTN/WNT3A/IRX3/CAV3/COL14A1/FHL2/IGF1/SHOX2/ALPK2/MYH11/MYOCD/FHOD3/GREM1/ASB2/RGS4/ACTC1/TBX18/PI16/MYLK3	20
GO:0090090	GO:0090090	negative regulation of canonical Wnt signaling pathway	22/1365	149/18805	0.147651006711409	2.0341224770755	3.5454719362031	0.0011165713553425	0.0158674774635489	0.0127694434804927	SHH/SOSTDC1/IGFBP2/MDK/SFRP4/CTHRC1/HECW1/BICC1/SFRP2/CDH2/IGFBP4/GLI1/TNN/FRZB/WNT5A/SHISA6/GREM1/FERMT1/EGR1/SFRP1/TBX18/SOX2	22
GO:0071772	GO:0071772	response to BMP	26/1365	188/18805	0.138297872340426	1.90526849037487	3.48995386645122	0.0011303983581056	0.0158674774635489	0.0127694434804927	LRP2/TMEM100/SMAD6/TMPRSS6/SOSTDC1/SULF1/FSTL1/NBL1/SFRP4/FBN1/DLX5/GREM2/SFRP2/COMP/HTRA3/WNT5A/RGMA/KCP/GREM1/BMP7/CHRDL2/EGR1/GDF7/SCUBE3/SFRP1/GDF6	26
GO:0071773	GO:0071773	cellular response to BMP stimulus	26/1365	188/18805	0.138297872340426	1.90526849037487	3.48995386645122	0.0011303983581056	0.0158674774635489	0.0127694434804927	LRP2/TMEM100/SMAD6/TMPRSS6/SOSTDC1/SULF1/FSTL1/NBL1/SFRP4/FBN1/DLX5/GREM2/SFRP2/COMP/HTRA3/WNT5A/RGMA/KCP/GREM1/BMP7/CHRDL2/EGR1/GDF7/SCUBE3/SFRP1/GDF6	26
GO:0150063	GO:0150063	visual system development	48/1365	419/18805	0.114558472553699	1.57822130137166	3.34869564279641	0.00113075170889397	0.0158674774635489	0.0127694434804927	FZD5/LPCAT1/SHH/WNT7A/MFSD2A/ATP8A2/SLC1A1/FREM2/GPM6A/LAMC3/IHH/BIRC7/THY1/SERPINF1/RET/MFAP2/FBN1/COL5A2/TSKU/TWIST1/TUB/GRHL3/SAMD11/COL5A1/COL8A1/NHS/SPRY1/TENM3/WNT5A/FOXC2/ALDH1A3/FOXC1/EPHB1/STRA6/SPRED3/MYOM1/SMOC1/SOX8/OSR2/RPGRIP1L/BMP7/TFAP2A/TMEM231/RD3/SLITRK6/NTRK2/SOX2/PROM1	48
GO:0014033	GO:0014033	neural crest cell differentiation	16/1365	94/18805	0.170212765957447	2.34494583430754	3.65711340852194	0.00113317824396703	0.0158674774635489	0.0127694434804927	SHH/SMO/SEMA3C/RET/TWIST1/CDH2/FN1/FRZB/WNT10A/FOXC2/FOXC1/SOX8/BMP7/SEMA3D/SIX1/SFRP1	16
GO:0042475	GO:0042475	odontogenesis of dentin-containing tooth	16/1365	94/18805	0.170212765957447	2.34494583430754	3.65711340852194	0.00113317824396703	0.0158674774635489	0.0127694434804927	ODAM/SHH/CSF3R/CFTR/WDR72/SOSTDC1/SMO/TNC/WNT10A/GLI2/FOXC1/NGFR/SERPINE1/BMP7/TP63/EDAR	16
GO:0050886	GO:0050886	endocrine process	16/1365	94/18805	0.170212765957447	2.34494583430754	3.65711340852194	0.00113317824396703	0.0158674774635489	0.0127694434804927	AGTR2/RAB11FIP1/RETN/CMA1/C1QTNF3/C1QTNF1/TRPV6/SPP1/AVPR1A/AGT/CORIN/OXTR/ECRG4/INHBB/CTSG/EDN2	16
GO:0021537	GO:0021537	telencephalon development	35/1365	280/18805	0.125	1.7220695970696	3.40562772925382	0.00115647186573418	0.0161511464503191	0.0129977277242897	PHACTR1/SHH/MFSD2A/LRRK2/WNT3A/GRIA1/FUT1/ANXA3/CCDC141/NKX2-1/NRG3/ROBO1/SMO/CXCL12/MDK/COL3A1/DLX5/PLXNA4/TSKU/CDH2/ATP1A2/TUBB2B/KCNA2/WNT5A/BTG2/ALDH1A3/CNTNAP2/RPGRIP1L/ATP1B2/AVPR1A/ROBO2/OXTR/PAX5/NTRK2/SRD5A2	35
GO:0090288	GO:0090288	negative regulation of cellular response to growth factor stimulus	21/1365	140/18805	0.15	2.06648351648352	3.54341790021892	0.0011674660014349	0.0162620067896207	0.0130869432180689	LRP2/AGTR2/SHISA2/SMAD6/TMPRSS6/SOSTDC1/SULF1/NBL1/FBN1/GREM2/SFRP2/SPRY1/HTRA3/WNT5A/NGFR/GREM1/CHRDL2/CXCL13/AGT/SFRP1/XDH	21
GO:0048515	GO:0048515	spermatid differentiation	31/1365	239/18805	0.129707112970711	1.78691740616427	3.42520946794798	0.0011862032676695	0.0164798631521395	0.0132622643750984	PLA2G3/CFTR/CABYR/GLI1/CFAP69/PLN/FSIP2/ARMC2/CFAP54/CCDC146/BBOF1/MNS1/SPEF2/IQCG/TRIP13/CFAP58/NME5/SPAG17/CFAP53/ADGB/PACRG/CFAP47/CFAP57/CFAP43/ARMC3/CFAP61/CFAP157/CFAP52/DRC7/DRC1/RSPH1	31
GO:0072330	GO:0072330	monocarboxylic acid biosynthetic process	30/1365	229/18805	0.131004366812227	1.80478909736552	3.42800882191225	0.00120366852706175	0.0166213876339639	0.0133761570134156	ACSS2/TRIB3/MID1IP1/ACSM3/ACADL/FASN/PLA2G3/SCD/PLA2G1B/ELOVL3/PLA2G4F/ALOX15B/OLAH/GSTM1/IDO1/CTHRC1/ELOVL4/BAAT/PTGDS/ELOVL2/ALDH1A3/AVPR1A/SDS/PLP1/ABCD2/SLC27A2/CYP2C9/ALOX15/EDN2/ACSBG1	30
GO:0072574	GO:0072574	hepatocyte proliferation	7/1365	24/18805	0.291666666666667	4.01816239316239	4.13911101327625	0.00120576125290548	0.0166213876339639	0.0133761570134156	HPN/WNT3A/CPB2/MDK/GLI1/FGF1/TNFAIP3	7
GO:0072575	GO:0072575	epithelial cell proliferation involved in liver morphogenesis	7/1365	24/18805	0.291666666666667	4.01816239316239	4.13911101327625	0.00120576125290548	0.0166213876339639	0.0133761570134156	HPN/WNT3A/CPB2/MDK/GLI1/FGF1/TNFAIP3	7
GO:0050714	GO:0050714	positive regulation of protein secretion	22/1365	150/18805	0.146666666666667	2.02056166056166	3.51079489877485	0.00122083894309709	0.016785746811937	0.0135084260044036	CHRM3/PFKFB2/PLA2G1B/TTN/FFAR2/IL1A/ANKRD1/NR0B2/CFTR/FGA/FGG/ABCC8/TGFB3/SNAP25/IGF1/F2RL2/C1QTNF3/MYOM1/KCNN4/PCSK1/BLK/VSNL1	22
GO:0030193	GO:0030193	regulation of blood coagulation	13/1365	69/18805	0.188405797101449	2.59558316080055	3.7147000995308	0.00123584256740756	0.016948243044267	0.0136391957792022	F11/FOXA2/APOH/ADTRP/CPB2/FGA/GP1BA/FGG/FAP/C1QTNF1/SERPINE1/TSPAN8/SERPINB2	13
GO:0001710	GO:0001710	mesodermal cell fate commitment	6/1365	18/18805	0.333333333333333	4.59218559218559	4.26564302421263	0.00125503996386151	0.0171232503787361	0.0137800339351919	WNT3A/SFRP2/FOXC2/EYA2/SIX2/EYA1	6
GO:0072087	GO:0072087	renal vesicle development	6/1365	18/18805	0.333333333333333	4.59218559218559	4.26564302421263	0.00125503996386151	0.0171232503787361	0.0137800339351919	SMO/KIF26B/SOX8/GREM1/SIX2/LIF	6
GO:0060324	GO:0060324	face development	11/1365	53/18805	0.207547169811321	2.85928536871933	3.7920879029022	0.00126664499607674	0.0172373862509573	0.0138718854328716	TGFB3/MMP2/COL1A1/DLX5/ARID5B/CRISPLD1/TIPARP/WNT5A/ALDH1A3/STRA6/PAX9	11
GO:0043588	GO:0043588	skin development	39/1365	324/18805	0.12037037037037	1.65828924162257	3.34383420314769	0.00128527632979677	0.0174463146705321	0.0140400217766199	ZBED2/SHH/DHCR24/ATP8A2/SCEL/POU2F3/IL1A/ALOX15B/SOSTDC1/SMO/IGFBP5/COL1A1/COL3A1/COL1A2/COL5A2/GRHL3/COL5A1/COMP/ITGA2/WNT10A/PKP1/GLI2/WNT5A/PTCH2/CDKN1A/FOXC1/CLDN1/ITGB4/CDH3/NGFR/FERMT1/ZFP36/KRT17/TP63/EREG/KRT6A/KRT5/EDAR/GJB3	39
GO:0048730	GO:0048730	epidermis morphogenesis	9/1365	38/18805	0.236842105263158	3.26286871023713	3.90635704064685	0.00129620213305544	0.0175498512722341	0.014123343450568	SHH/SOSTDC1/SMO/IGFBP5/WNT10A/GLI2/NGFR/KRT17/TP63	9
GO:0099505	GO:0099505	regulation of presynaptic membrane potential	8/1365	31/18805	0.258064516129032	3.55524045846626	3.98338626965456	0.00131750107664267	0.0177527361384887	0.0142866162101252	SCN1A/KCNMB4/GRIA1/GRIA3/KCNA2/GRIK2/GRIK3/GRIN3B	8
GO:0051260	GO:0051260	protein homooligomerization	28/1365	210/18805	0.133333333333333	1.83687423687424	3.41185024817434	0.00131785957051364	0.0177527361384887	0.0142866162101252	KCTD14/ABCA3/PEG10/KCNS1/UPB1/GNMT/AQP4/GRIA3/MPP2/COMP/ASIC1/DNM1/KCNA2/KCND3/KCNS2/KCTD1/ALDH1A3/RYR3/KCNN4/NLRP3/TDO2/KCNA5/KCNB1/KCNF1/TRPM3/SCARA5/KCND2/PRMT8	28
GO:0048608	GO:0048608	reproductive structure development	38/1365	314/18805	0.121019108280255	1.6672266162712	3.33561711677379	0.00133461736538344	0.0179330782858719	0.0144317475873999	NUPR1/SHH/WNT7A/LRP2/RETN/DHCR24/HNF1B/IL1A/ALOX15B/NKX2-1/IRX5/SULF1/MMP2/SERPINF1/TNC/ARID5B/SFRP2/TIPARP/GLI1/MMP19/WNT5A/FOXC1/GFRA1/STRA6/MYOCD/SOX8/BMP7/SIX4/ROBO2/GDF7/TP63/EREG/DNAAF11/SOX15/CSMD1/INHBB/SFRP1/SRD5A2	38
GO:0001894	GO:0001894	tissue homeostasis	34/1365	272/18805	0.125	1.7220695970696	3.35589879427388	0.00134909852462074	0.0179937275559392	0.0144805554352785	SLC39A8/MFSD2A/OCLN/SH3GL2/ALPL/SLC1A1/CLDN18/CCR2/ADGRV1/IHH/ABCC8/COL14A1/SMO/CTSK/COL3A1/TNFSF11/TUB/CUBN/COMP/CRACD/WHRN/TNFAIP3/FOXC1/CLDN1/SERPINA3/CDH3/SPP1/ATP1B2/TF/TFF3/CDHR1/VSIG1/PROM1/MAK	34
GO:0060249	GO:0060249	anatomical structure homeostasis	34/1365	272/18805	0.125	1.7220695970696	3.35589879427388	0.00134909852462074	0.0179937275559392	0.0144805554352785	SLC39A8/MFSD2A/OCLN/SH3GL2/ALPL/SLC1A1/CLDN18/CCR2/ADGRV1/IHH/ABCC8/COL14A1/SMO/CTSK/COL3A1/TNFSF11/TUB/CUBN/COMP/CRACD/WHRN/TNFAIP3/FOXC1/CLDN1/SERPINA3/CDH3/SPP1/ATP1B2/TF/TFF3/CDHR1/VSIG1/PROM1/MAK	34
GO:0015850	GO:0015850	organic hydroxy compound transport	36/1365	293/18805	0.122866894197952	1.69268274387728	3.34317965044579	0.00134927594339781	0.0179937275559392	0.0144805554352785	TMEM97/PCSK9/SLC19A3/SHH/P2RY1/ABCA3/SLC22A3/EGF/VIP/NR0B2/APOA1/CFTR/SLC51B/SLC6A4/CXCL12/STARD5/TSKU/ABCB4/SLC10A6/MTTP/SLC29A4/KCNA2/HTR2A/SLCO1C1/C1QTNF1/STRA6/ABCG4/SPP1/GRM2/ADRA2B/AGT/KCNB1/OXTR/ECRG4/ABCA13/MAPK15	36
GO:0007492	GO:0007492	endoderm development	15/1365	87/18805	0.172413793103448	2.37526840975117	3.5969597554249	0.00139717247458565	0.0185858868431757	0.0149570990174064	HNF1B/NKX2-1/MMP2/ITGA7/COL7A1/COL5A2/COL5A1/COL8A1/FN1/COL12A1/DUSP2/DUSP5/PAX9/COL11A1/SOX2	15
GO:0097553	GO:0097553	calcium ion transmembrane import into cytosol	26/1365	191/18805	0.136125654450262	1.87534280727998	3.40167801330269	0.00142590891416401	0.01892085120266	0.0152266635065473	PLA2G1B/JPH1/GP1BA/THY1/ANK2/CACNA1G/ATP1A2/HTR2A/HRC/GRIN2A/RYR3/NALF1/PLN/KCNN4/PLCH2/APLNR/CASQ1/TRPV6/TRPV3/CCL21/P2RX5/CD19/CASQ2/MS4A1/TRPV4/CCL19	26
GO:0010463	GO:0010463	mesenchymal cell proliferation	10/1365	46/18805	0.217391304347826	2.99490364707756	3.78978179382471	0.00143685489657584	0.0189245170907923	0.0152296136510436	SHH/IHH/SMO/SHOX2/PRRX1/WNT5A/BMP7/SIX2/DCHS2/SIX1	10
GO:0048483	GO:0048483	autonomic nervous system development	10/1365	46/18805	0.217391304347826	2.99490364707756	3.78978179382471	0.00143685489657584	0.0189245170907923	0.0152296136510436	SLC6A4/RET/PLXNA4/FN1/VCAM1/SOX8/TFAP2A/TP63/SIX1/GFRA3	10
GO:0060443	GO:0060443	mammary gland morphogenesis	10/1365	46/18805	0.217391304347826	2.99490364707756	3.78978179382471	0.00143685489657584	0.0189245170907923	0.0152296136510436	RXFP1/NRG3/CAV3/SOSTDC1/IGFBP5/AREG/WNT5A/NTN1/CCL11/CSMD1	10
GO:0030900	GO:0030900	forebrain development	47/1365	413/18805	0.113801452784504	1.56779217554036	3.2641353346419	0.00145193461263063	0.0190174275417479	0.0153043838692431	PHACTR1/SHH/WNT7A/MFSD2A/LRP2/SSTR1/LRRK2/WNT3A/GRIA1/FUT1/ANXA3/CCDC141/NKX2-1/NRG3/ROBO1/SMO/CXCL12/MDK/COL3A1/DLX5/PLXNA4/TSKU/CDH2/GLI1/ATP1A2/TUBB2B/DCLK1/KCNA2/GLI2/WNT5A/BTG2/ALDH1A3/CNTNAP2/SSTR2/PCSK1/RPGRIP1L/ATP1B2/AVPR1A/ROBO2/NR4A2/GDF7/OXTR/PAX5/NTRK2/INHBB/SRD5A2/SOX2	47
GO:0035107	GO:0035107	appendage morphogenesis	22/1365	152/18805	0.144736842105263	1.99397532292269	3.44224087991295	0.001454631274101	0.0190174275417479	0.0153043838692431	SHH/WNT7A/AFF3/FREM2/IHH/SEMA3C/COL3A1/DLX5/SFRP2/TWIST1/SHOX2/CRABP2/PRRX1/WNT5A/SALL4/OSR2/RPGRIP1L/GREM1/BMP7/TFAP2A/TP63/TMEM231	22
GO:0035108	GO:0035108	limb morphogenesis	22/1365	152/18805	0.144736842105263	1.99397532292269	3.44224087991295	0.001454631274101	0.0190174275417479	0.0153043838692431	SHH/WNT7A/AFF3/FREM2/IHH/SEMA3C/COL3A1/DLX5/SFRP2/TWIST1/SHOX2/CRABP2/PRRX1/WNT5A/SALL4/OSR2/RPGRIP1L/GREM1/BMP7/TFAP2A/TP63/TMEM231	22
GO:0032731	GO:0032731	positive regulation of interleukin-1 beta production	12/1365	62/18805	0.193548387096774	2.6664303438497	3.67689868973579	0.00147495172947328	0.019235828805214	0.0154801435384347	FZD5/ORM1/LILRA2/NLRP12/AGER/LILRA5/TLR8/MEFV/WNT5A/NLRP3/EGR1/CCL19	12
GO:0030510	GO:0030510	regulation of BMP signaling pathway	19/1365	124/18805	0.153225806451613	2.11092402221434	3.4722688711791	0.00151990461212034	0.019773624550348	0.0159129377483092	LRP2/SMAD6/TMPRSS6/SOSTDC1/SULF1/FSTL1/NBL1/SFRP4/FBN1/GREM2/SFRP2/HTRA3/WNT5A/RGMA/KCP/GREM1/CHRDL2/SCUBE3/SFRP1	19
GO:0014812	GO:0014812	muscle cell migration	18/1365	115/18805	0.156521739130435	2.15633062589584	3.47972164328292	0.00156303567942597	0.0199827675673989	0.016081246790607	NDRG4/SMO/IGFBP5/MDK/POSTN/NET1/IGF1/ITGA2/PDGFD/HAS2/MYOCD/SERPINE1/NR4A3/SIX4/TAFA5/CCN4/THBS4/SIX1	18
GO:0002407	GO:0002407	dendritic cell chemotaxis	7/1365	25/18805	0.28	3.8574358974359	3.99960325737706	0.00157084451493833	0.0199827675673989	0.016081246790607	CXCR1/CCR2/CXCR2/GPR183/TNFSF18/CCL21/CCL19	7
GO:0007501	GO:0007501	mesodermal cell fate specification	5/1365	13/18805	0.384615384615385	5.29867568329107	4.33748575598669	0.00157154392861209	0.0199827675673989	0.016081246790607	WNT3A/SFRP2/EYA2/SIX2/EYA1	5
GO:0051451	GO:0051451	myoblast migration	5/1365	13/18805	0.384615384615385	5.29867568329107	4.33748575598669	0.00157154392861209	0.0199827675673989	0.016081246790607	SMO/NET1/SIX4/THBS4/SIX1	5
GO:0061029	GO:0061029	eyelid development in camera-type eye	5/1365	13/18805	0.384615384615385	5.29867568329107	4.33748575598669	0.00157154392861209	0.0199827675673989	0.016081246790607	TWIST1/GRHL3/STRA6/OSR2/TFAP2A	5
GO:0070486	GO:0070486	leukocyte aggregation	5/1365	13/18805	0.384615384615385	5.29867568329107	4.33748575598669	0.00157154392861209	0.0199827675673989	0.016081246790607	S100A8/S100A9/HAS2/BMP7/NR4A3	5
GO:1900115	GO:1900115	extracellular regulation of signal transduction	5/1365	13/18805	0.384615384615385	5.29867568329107	4.33748575598669	0.00157154392861209	0.0199827675673989	0.016081246790607	LTBP1/NBL1/FBN1/GREM2/GREM1	5
GO:1900116	GO:1900116	extracellular negative regulation of signal transduction	5/1365	13/18805	0.384615384615385	5.29867568329107	4.33748575598669	0.00157154392861209	0.0199827675673989	0.016081246790607	LTBP1/NBL1/FBN1/GREM2/GREM1	5
GO:0010232	GO:0010232	vascular transport	15/1365	88/18805	0.170454545454545	2.34827672327672	3.54666737070279	0.00157353497664728	0.0199827675673989	0.016081246790607	MFSD2A/LRP2/SLC22A3/SLC29A2/AGER/SLC1A1/SLC4A3/SLC29A4/ATP1A2/SLCO1C1/SLC6A1/ABCB1/ATP1B2/AVPR1A/SLC7A2	15
GO:0150104	GO:0150104	transport across blood-brain barrier	15/1365	88/18805	0.170454545454545	2.34827672327672	3.54666737070279	0.00157353497664728	0.0199827675673989	0.016081246790607	MFSD2A/LRP2/SLC22A3/SLC29A2/AGER/SLC1A1/SLC4A3/SLC29A4/ATP1A2/SLCO1C1/SLC6A1/ABCB1/ATP1B2/AVPR1A/SLC7A2	15
GO:0032526	GO:0032526	response to retinoic acid	17/1365	106/18805	0.160377358490566	2.20944778491948	3.49340608129238	0.00159000587358837	0.0201438601270564	0.0162108869517731	CTSH/WNT3A/SLC6A4/HSD17B2/IGFBP2/MMP2/IGFBP7/SERPINF1/COL1A1/RET/TNC/EPHA3/GJB2/WNT5A/BRINP3/GJB3/ANKK1	17
GO:0070372	GO:0070372	regulation of ERK1 and ERK2 cascade	36/1365	296/18805	0.121621621621622	1.67552717552718	3.27729404796794	0.00161411603107411	0.020400739670654	0.0164176122375533	ARRB1/ADRA1A/P2RY1/NLRP12/PRKCZ/AGER/FFAR4/IL1A/ROS1/FGA/NDRG4/FGG/IGF1/TNFSF11/FN1/SPRY1/FGF1/ADCYAP1/HTR2A/ACTA2/PDGFD/FAM83D/EPHB1/SPRED3/GPR183/FGF18/CCL21/ATF3/WNK2/ALOX15/TRPV4/NEK10/LIF/CCL19/PLA2G2A/PSCA	36
GO:0015698	GO:0015698	inorganic anion transport	24/1365	173/18805	0.138728323699422	1.91119862796163	3.36840712701644	0.00164541628255467	0.0206607196779729	0.0166268326392929	CA2/PRKG2/CLIC3/CLIC5/SLC1A1/SLC34A2/SLC26A8/SLC6A14/SLC26A9/CFTR/SFRP4/SLC4A3/ANO4/SLC6A1/KCNK2/ABCB1/SLC4A11/P2RX5/CLCA2/ANO3/GABRP/GABRD/CLIC6/BEST4	24
GO:0051250	GO:0051250	negative regulation of lymphocyte activation	24/1365	173/18805	0.138728323699422	1.91119862796163	3.36840712701644	0.00164541628255467	0.0206607196779729	0.0166268326392929	SHH/SFTPD/CD274/PGLYRP1/IHH/ARG1/IDO1/MDK/CDKN2A/TNFAIP3/CTLA4/CLNK/CD69/FOXP3/TIGIT/TNFRSF13B/PLA2G2D/TNFSF18/IL2RA/LAX1/SFRP1/CTSG/IL10/PLA2G2A	24
GO:0045987	GO:0045987	positive regulation of smooth muscle contraction	8/1365	32/18805	0.25	3.44413919413919	3.8712595627044	0.00164633436261238	0.0206607196779729	0.0166268326392929	CHRM3/ADRA1A/PROK2/ITGA2/MYOCD/ADRA2B/OXTR/EDN2	8
GO:0061458	GO:0061458	reproductive system development	38/1365	318/18805	0.119496855345912	1.64625521229295	3.25164110446783	0.00167910989734139	0.0210032500850599	0.0169024859486293	NUPR1/SHH/WNT7A/LRP2/RETN/DHCR24/HNF1B/IL1A/ALOX15B/NKX2-1/IRX5/SULF1/MMP2/SERPINF1/TNC/ARID5B/SFRP2/TIPARP/GLI1/MMP19/WNT5A/FOXC1/GFRA1/STRA6/MYOCD/SOX8/BMP7/SIX4/ROBO2/GDF7/TP63/EREG/DNAAF11/SOX15/CSMD1/INHBB/SFRP1/SRD5A2	38
GO:0071692	GO:0071692	protein localization to extracellular region	44/1365	383/18805	0.114882506527415	1.58268537380809	3.22317081147467	0.00168152312276556	0.0210032500850599	0.0169024859486293	CHRM3/PFKFB2/PLA2G1B/FOXA2/TTN/RAB11FIP1/ADTRP/VIP/FFAR2/HNF1B/IL1A/ANKRD1/NR0B2/CFTR/FGA/FGG/ABCC8/LTBP1/TGFB3/SNAP25/GNAO1/NBL1/IGF1/FBN1/TVP23A/COMP/MTTP/SCG2/ADCYAP1/LTBP2/F2RL2/BMP8A/C1QTNF3/MYOM1/KCNN4/ADCY5/PCSK1/BLK/CBLN4/KCNA5/VSNL1/KCNB1/INHBB/SFRP1	44
GO:0050798	GO:0050798	activated T cell proliferation	10/1365	47/18805	0.212765957446809	2.93118229288442	3.70849024155825	0.00170837870784685	0.0212887192141758	0.0171322188673018	AGER/CD274/ARG1/IGFBP2/IGF1/FOXP3/CD24/CLC/IL2RA/HHLA2	10
GO:0002693	GO:0002693	positive regulation of cellular extravasation	6/1365	19/18805	0.315789473684211	4.35049161364951	4.08776935323992	0.00172257584618055	0.0213756573666633	0.017202182844061	AGER/CCR2/THY1/MDK/PDGFD/XG	6
GO:0002062	GO:0002062	chondrocyte differentiation	18/1365	116/18805	0.155172413793103	2.13774156877605	3.43872776395297	0.00172740700388371	0.0213756573666633	0.017202182844061	WNT7A/PRKG2/IHH/SULF1/MDK/COL3A1/SFRP2/TSKU/SHOX2/COMP/PTHLH/OSR2/FGF18/GREM1/CCN4/SIX2/GDF6/COL11A1	18
GO:0070252	GO:0070252	actin-mediated cell contraction	18/1365	116/18805	0.155172413793103	2.13774156877605	3.43872776395297	0.00172740700388371	0.0213756573666633	0.017202182844061	SCN1A/TNNC1/EMP2/CAV3/KCNE4/ANK2/PKP2/CACNA1G/ATP1A2/KCND3/ACTA2/RNF207/SCN2B/PLN/SCN3A/HCN4/KCNA5/ACTC1	18
GO:0030856	GO:0030856	regulation of epithelial cell differentiation	24/1365	174/18805	0.137931034482759	1.90021472780093	3.33749682887993	0.00178057016509397	0.0219387001101047	0.0176552947206018	ZBED2/IL1A/ALOX15B/TMEM100/SMO/S1PR3/SFRP4/FRZB/SPRY1/APOLD1/PKP1/PTCH2/FOXC1/SPRED3/SERPINE1/CD24/BMP7/ZFP36/SIX2/TP63/TP73/LIF/XDH/PROM1	24
GO:0006022	GO:0006022	aminoglycan metabolic process	16/1365	98/18805	0.163265306122449	2.24923375943784	3.46874906588683	0.00178115362668018	0.0219387001101047	0.0176552947206018	B3GNT8/CHI3L2/HYAL1/EGF/CHIA/PGLYRP1/ITIH5/HS3ST3A1/FOXC1/HAS2/STAB2/B3GAT1/B3GNT3/HAS1/CHIT1/CHST9	16
GO:1903038	GO:1903038	negative regulation of leukocyte cell-cell adhesion	22/1365	155/18805	0.141935483870968	1.95538225215645	3.34134874894608	0.00187661990072662	0.023050886298639	0.018550332933632	SHH/SFTPD/ADTRP/CD274/IHH/ARG1/IDO1/CXCL12/MDK/CDKN2A/CTLA4/CD69/FOXP3/TIGIT/PLA2G2D/TNFSF18/IL2RA/CCL21/LAX1/CTSG/IL10/PLA2G2A	22
GO:0007626	GO:0007626	locomotory behavior	28/1365	215/18805	0.130232558139535	1.79415623136553	3.27645109274427	0.00188011363533345	0.023050886298639	0.018550332933632	SCN1A/FOXA2/LRRK2/GRIA1/PPP1R1B/SLC1A1/NKX2-1/IDO1/CXCL12/SNAP25/GNAO1/EFNB3/ATP1A2/GPR37/ALDH1A3/USP2/PLN/ADCY5/RASD2/CHL1/PENK/EGR1/NR4A2/SLITRK6/ANKFN1/ASTN1/GAD1/KCND2	28
GO:0045664	GO:0045664	regulation of neuron differentiation	26/1365	195/18805	0.133333333333333	1.83687423687424	3.28641590769048	0.00192176207990347	0.0235073471888882	0.0189176724526251	SHH/LRRK2/WNT3A/RAP1GAP/IRX3/SH3GL3/DUOXA1/SLC6A4/CXCL12/NBL1/MAP1B/RET/SFRP2/BEND6/BRINP3/SOX8/BMP7/ADRA2B/GDF7/ZNF536/SIX1/EYA1/TP73/SFRP1/GDF6/SOX2	26
GO:0099111	GO:0099111	microtubule-based transport	29/1365	226/18805	0.128318584070796	1.7677882589387	3.2486485127622	0.00197741118203017	0.024132580044914	0.019420832178896	TRIM58/RAB17/PRKCZ/CAMSAP3/AQP4/MAP1B/CABYR/TUB/DLG2/MAP1A/CCDC40/KIF5A/CFAP54/SPEF2/DNAAF11/DNAAF1/NME5/NEK10/SPAG17/CFAP53/CFAP45/ODAD3/ODAD4/CFAP43/MAK/RSPH4A/DNAH9/DNAH11/DNAI1	29
GO:0001889	GO:0001889	liver development	21/1365	146/18805	0.143835616438356	1.98155953635406	3.33094221773002	0.00199280182560317	0.0242458552040108	0.019511991012753	CEBPA/HPN/PCSK9/WNT3A/UPB1/CPB2/HNF1B/IHH/MDK/ARID5B/BAAT/GLI1/ITGA2/FRZB/FGF1/TNFAIP3/CLDN1/RPGRIP1L/CCDC40/DNAAF1/IL10	21
GO:0072576	GO:0072576	liver morphogenesis	7/1365	26/18805	0.269230769230769	3.70907297830375	3.86713518446812	0.00201648101171095	0.0242458552040108	0.019511991012753	HPN/WNT3A/CPB2/MDK/GLI1/FGF1/TNFAIP3	7
GO:0090023	GO:0090023	positive regulation of neutrophil chemotaxis	7/1365	26/18805	0.269230769230769	3.70907297830375	3.86713518446812	0.00201648101171095	0.0242458552040108	0.019511991012753	DAPK2/CXCR2/MDK/THBS4/CCL21/CXCL8/CCL19	7
GO:0008038	GO:0008038	neuron recognition	10/1365	48/18805	0.208333333333333	2.87012	3.6293235007906	0.00201995167561191	0.0242458552040108	0.019511991012753	CRTAC1/CNTN6/ROBO1/EFNB3/EPHA3/TNN/CNTNAP2/GAP43/ROBO2/IGSF9	10
GO:0086065	GO:0086065	cell communication involved in cardiac conduction	11/1365	56/18805	0.196428571428571	2.70610936682365	3.57709136525524	0.00202612558485925	0.0242458552040108	0.019511991012753	IRX3/ANK2/PKP2/CACNA1G/ATP1A2/HRC/ATP1B2/HCN4/KCNA5/CASQ2/TBX18	11
GO:0002063	GO:0002063	chondrocyte development	8/1365	33/18805	0.242424242424242	3.33977133977134	3.76351213535812	0.0020368158759994	0.0242458552040108	0.019511991012753	SULF1/SFRP2/TSKU/SHOX2/COMP/PTHLH/FGF18/COL11A1	8
GO:0010996	GO:0010996	response to auditory stimulus	8/1365	33/18805	0.242424242424242	3.33977133977134	3.76351213535812	0.0020368158759994	0.0242458552040108	0.019511991012753	ATP8A2/MDK/ATP1A2/CNTNAP2/GAP43/STRA6/NRXN2/SLITRK6	8
GO:0021591	GO:0021591	ventricular system development	8/1365	33/18805	0.242424242424242	3.33977133977134	3.76351213535812	0.0020368158759994	0.0242458552040108	0.019511991012753	TSKU/RPGRIP1L/ATP1B2/PAX5/NME5/AK8/HYDIN/ODAD2	8
GO:0031128	GO:0031128	developmental induction	8/1365	33/18805	0.242424242424242	3.33977133977134	3.76351213535812	0.0020368158759994	0.0242458552040108	0.019511991012753	FZD5/NKX2-1/ROBO1/SPRY1/FGF1/SOX8/ROBO2/SIX1	8
GO:0048566	GO:0048566	embryonic digestive tract development	8/1365	33/18805	0.242424242424242	3.33977133977134	3.76351213535812	0.0020368158759994	0.0242458552040108	0.019511991012753	SHH/HNF1B/IHH/SHOX2/GLI2/STRA6/SIX2/CXCL8	8
GO:0060795	GO:0060795	cell fate commitment involved in formation of primary germ layer	8/1365	33/18805	0.242424242424242	3.33977133977134	3.76351213535812	0.0020368158759994	0.0242458552040108	0.019511991012753	WNT3A/HNF1B/SFRP2/FOXC2/EYA2/SIX2/EYA1/SOX2	8
GO:0050905	GO:0050905	neuromuscular process	24/1365	176/18805	0.136363636363636	1.87862137862138	3.27628395926468	0.00207952341236081	0.0246989823151158	0.0198766476538623	SCN1A/TNNC1/ATP8A2/CAV3/ABCC8/PRRT2/COMP/SHANK1/ALDH1A3/MAP1A/GRIN2A/CNTNAP2/STRA6/JSRP1/NR4A1/REM1/ADCY5/CASQ1/PENK/SLITRK6/ANKFN1/CSMD1/STAC2/CCDC78	24
GO:0061035	GO:0061035	regulation of cartilage development	13/1365	73/18805	0.178082191780822	2.45335942596217	3.48065191712107	0.00210667800771331	0.0249657765680234	0.0200913518588155	PRKG2/IHH/CTSK/MDK/SHOX2/PTHLH/FRZB/WNT5A/FGF18/GREM1/CCN4/SIX2/GDF6	13
GO:0050866	GO:0050866	negative regulation of cell activation	29/1365	227/18805	0.127753303964758	1.7600006454632	3.22289099571379	0.0021139678700461	0.0249964956367007	0.0201160732054913	SHH/CD300LF/SFTPD/CD274/PGLYRP1/IHH/ARG1/IDO1/MDK/CDKN2A/FN1/TNFAIP3/CTLA4/CLNK/C1QTNF1/CD69/FOXP3/TIGIT/TNFRSF13B/PLA2G2D/TNFSF18/IL2RA/LAX1/IL31RA/CNR2/SFRP1/CTSG/IL10/PLA2G2A	29
GO:0042098	GO:0042098	T cell proliferation	28/1365	217/18805	0.129032258064516	1.77762022923313	3.22328933773408	0.00215688452820055	0.0254136614610226	0.0204517897948427	SHH/AGER/SFTPD/CD274/IL1A/CCR2/IHH/ARG1/IDO1/IGFBP2/IGF1/CDKN2A/CTLA4/VCAM1/FOXP3/TNFRSF13C/CD28/CD70/PLA2G2D/CD24/TNFSF18/CLC/IL2RA/TNFRSF9/HHLA2/IL10/CCL19/PLA2G2A	28
GO:0043010	GO:0043010	camera-type eye development	42/1365	366/18805	0.114754098360656	1.58091635140815	3.13981216800052	0.00215880003390006	0.0254136614610226	0.0204517897948427	FZD5/LPCAT1/SHH/WNT7A/MFSD2A/ATP8A2/SLC1A1/GPM6A/LAMC3/IHH/BIRC7/THY1/SERPINF1/RET/FBN1/TSKU/TWIST1/TUB/GRHL3/SAMD11/COL8A1/NHS/SPRY1/TENM3/WNT5A/FOXC2/ALDH1A3/FOXC1/EPHB1/STRA6/SPRED3/MYOM1/SOX8/OSR2/RPGRIP1L/BMP7/TFAP2A/TMEM231/RD3/SLITRK6/NTRK2/PROM1	42
GO:0070664	GO:0070664	negative regulation of leukocyte proliferation	16/1365	100/18805	0.16	2.20424908424908	3.37796912002818	0.00220685010306262	0.025921963351868	0.0208608486563466	SHH/SFTPD/CD274/IHH/ARG1/IDO1/CDKN2A/TNFAIP3/CTLA4/FOXP3/TNFRSF13B/PLA2G2D/GREM1/IL2RA/IL10/PLA2G2A	16
GO:0050806	GO:0050806	positive regulation of synaptic transmission	24/1365	177/18805	0.135593220338983	1.86800769851617	3.24597598355348	0.00224437289285474	0.026301668519212	0.0211664185671776	ADRA1A/CA2/CX3CR1/PRKCZ/MME/AGER/GRIA1/RETN/SLC1A1/CCR2/SYT12/SNAP25/EFNB3/GRIA3/MPP2/NLGN3/RASGRF2/NSG1/GRIN2A/GRIK2/OXTR/NTRK2/NALCN/CCL2	24
GO:0051937	GO:0051937	catecholamine transport	12/1365	65/18805	0.184615384615385	2.54336432797971	3.48705301208099	0.00224943682160311	0.026301668519212	0.0211664185671776	P2RY1/SLC22A3/VIP/CXCL12/SLC29A4/KCNA2/HTR2A/GRM2/ADRA2B/KCNB1/OXTR/MAPK15	12
GO:0034765	GO:0034765	regulation of monoatomic ion transmembrane transport	40/1365	345/18805	0.115942028985507	1.59728194510803	3.13250153692416	0.00225400504505932	0.026301668519212	0.0211664185671776	PCSK9/KCNS1/PLA2G1B/KCNJ15/GRIA1/JPH1/CFTR/CCR2/CAV3/HEPH/THY1/KCNE4/ANK2/ATP1A2/HRC/KCNS2/GRIN2A/LRRC55/PLN/REM1/CBARP/FGF14/KCNN4/APLNR/CASQ1/ATP1B2/AGT/RGS4/SLN/P2RX5/CD19/PLP1/WNK2/CASQ2/MS4A1/KCNJ16/STAC2/CCL2/DPP10/CACNG6	40
GO:0035136	GO:0035136	forelimb morphogenesis	9/1365	41/18805	0.219512195121951	3.02412221924417	3.62981219267131	0.00228863942973669	0.0264264061225051	0.0212668018687328	SHH/WNT7A/TWIST1/SHOX2/CRABP2/OSR2/RPGRIP1L/TFAP2A/TP63	9
GO:0071542	GO:0071542	dopaminergic neuron differentiation	9/1365	41/18805	0.219512195121951	3.02412221924417	3.62981219267131	0.00228863942973669	0.0264264061225051	0.0212668018687328	SHH/FOXA2/WNT3A/VEGFD/SMO/SFRP2/WNT5A/NR4A2/SFRP1	9
GO:0034116	GO:0034116	positive regulation of heterotypic cell-cell adhesion	5/1365	14/18805	0.357142857142857	4.92019884877028	4.10502092283456	0.00229945988248823	0.0264264061225051	0.0212668018687328	AGER/FGA/FGG/BMP7/IL10	5
GO:0061469	GO:0061469	regulation of type B pancreatic cell proliferation	5/1365	14/18805	0.357142857142857	4.92019884877028	4.10502092283456	0.00229945988248823	0.0264264061225051	0.0212668018687328	NUPR1/WNT3A/NR4A1/NR4A3/SFRP1	5
GO:0072283	GO:0072283	metanephric renal vesicle morphogenesis	5/1365	14/18805	0.357142857142857	4.92019884877028	4.10502092283456	0.00229945988248823	0.0264264061225051	0.0212668018687328	SMO/KIF26B/GREM1/SIX2/LIF	5
GO:0098840	GO:0098840	protein transport along microtubule	5/1365	14/18805	0.357142857142857	4.92019884877028	4.10502092283456	0.00229945988248823	0.0264264061225051	0.0212668018687328	CAMSAP3/DLG2/MAP1A/KIF5A/SPAG17	5
GO:0099118	GO:0099118	microtubule-based protein transport	5/1365	14/18805	0.357142857142857	4.92019884877028	4.10502092283456	0.00229945988248823	0.0264264061225051	0.0212668018687328	CAMSAP3/DLG2/MAP1A/KIF5A/SPAG17	5
GO:0051797	GO:0051797	regulation of hair follicle development	6/1365	20/18805	0.3	4.13296703296703	3.92178182736807	0.00231118745894047	0.0265039406659962	0.0213291982372274	SMO/WNT5A/CDH3/NGFR/FERMT1/KRT17	6
GO:0007269	GO:0007269	neurotransmitter secretion	21/1365	148/18805	0.141891891891892	1.9547817047817	3.26236273152595	0.0023599181863746	0.0269466194628739	0.0216854465375466	WNT7A/P2RY1/CSPG5/STX11/LRRK2/KCNMB4/RIMS4/ABCC8/BRSK1/SYT12/SNAP25/PPFIA2/PRRT2/ASIC1/SNCAIP/NR4A1/NRXN2/CADPS/SYNGR3/SYT8/DOC2A	21
GO:0099643	GO:0099643	signal release from synapse	21/1365	148/18805	0.141891891891892	1.9547817047817	3.26236273152595	0.0023599181863746	0.0269466194628739	0.0216854465375466	WNT7A/P2RY1/CSPG5/STX11/LRRK2/KCNMB4/RIMS4/ABCC8/BRSK1/SYT12/SNAP25/PPFIA2/PRRT2/ASIC1/SNCAIP/NR4A1/NRXN2/CADPS/SYNGR3/SYT8/DOC2A	21
GO:0090279	GO:0090279	regulation of calcium ion import	10/1365	49/18805	0.204081632653061	2.8115421992973	3.55217693405838	0.00237572402136494	0.0270690096738391	0.0217839407616648	EGF/CAV3/CXCL12/PLN/KCNN4/TRPV3/SLN/P2RX5/MS4A1/CCL2	10
GO:0030514	GO:0030514	negative regulation of BMP signaling pathway	13/1365	74/18805	0.175675675675676	2.42020592020592	3.42456097471568	0.00238933071361787	0.0271079503777413	0.0218152785164347	LRP2/SMAD6/TMPRSS6/SOSTDC1/NBL1/FBN1/GREM2/SFRP2/HTRA3/WNT5A/GREM1/CHRDL2/SFRP1	13
GO:0030858	GO:0030858	positive regulation of epithelial cell differentiation	13/1365	74/18805	0.175675675675676	2.42020592020592	3.42456097471568	0.00238933071361787	0.0271079503777413	0.0218152785164347	ZBED2/ALOX15B/TMEM100/SFRP4/PKP1/PTCH2/FOXC1/SERPINE1/CD24/BMP7/TP73/LIF/PROM1	13
GO:0008037	GO:0008037	cell recognition	22/1365	158/18805	0.139240506329114	1.91825474103955	3.24269008796552	0.00239848722385109	0.027153937272578	0.0218522867337654	CRTAC1/FOLR3/CNTN6/SFTPA1/C4BPA/IZUMO1/FCN3/FUT3/ROBO1/EFNB3/EPHA3/TUB/TNN/COLEC11/EPHB1/CNTNAP2/GAP43/C4B/ROBO2/CCL21/IGSF9/CCL19	22
GO:1903035	GO:1903035	negative regulation of response to wounding	16/1365	101/18805	0.158415841584158	2.18242483589018	3.33338279711127	0.00244958578323371	0.0276735582857465	0.022270454723868	F11/APOH/ADTRP/CPB2/FGA/GP1BA/FGG/MDK/FAP/C1QTNF1/RGMA/SPP1/SERPINE1/TAFA5/TSPAN8/SERPINB2	16
GO:0060021	GO:0060021	roof of mouth development	15/1365	92/18805	0.16304347826087	2.24617773530817	3.35212649921736	0.00247601537053102	0.027912876666516	0.0224630475631583	SHH/WNT7A/WNT3A/MMP25/TGFB3/BNC2/DLX5/ARID5B/TWIST1/TIPARP/PRRX1/WNT5A/ITGB8/OSR2/TFAP2A	15
GO:0050901	GO:0050901	leukocyte tethering or rolling	8/1365	34/18805	0.235294117647059	3.24154277095454	3.65983065403921	0.00249660003353343	0.0279649778759696	0.0225049763102393	CX3CR1/CCR2/GP1BA/CXCL12/ADD2/VCAM1/CCL21/SELE	8
GO:0060914	GO:0060914	heart formation	8/1365	34/18805	0.235294117647059	3.24154277095454	3.65983065403921	0.00249660003353343	0.0279649778759696	0.0225049763102393	LRP2/EMP2/ROBO1/WNT5A/ROBO2/RBM20/SIX1/EYA1	8
GO:0042445	GO:0042445	hormone metabolic process	30/1365	240/18805	0.125	1.7220695970696	3.1496000597363	0.00250399305475297	0.0279649778759696	0.0225049763102393	HSD17B6/HPN/SHH/SDR16C5/MME/DUOX1/DUOXA1/HSD17B2/CTSK/CYP27C1/SCG5/TIPARP/DIO2/CRABP2/CMA1/BCHE/GNB3/SLCO1C1/ALDH1A3/PCSK1/PCSK1N/CHST8/BCO2/SPP1/EGR1/CORIN/CYP2C9/SRD5A2/CTSG/CHST9	30
GO:0030048	GO:0030048	actin filament-based movement	20/1365	139/18805	0.143884892086331	1.98223838511608	3.25174797189623	0.00250691494960299	0.0279649778759696	0.0225049763102393	SCN1A/TNNC1/EMP2/MYO1A/MYO7B/CAV3/KCNE4/ANK2/PKP2/CACNA1G/ATP1A2/KCND3/ACTA2/RNF207/SCN2B/PLN/SCN3A/HCN4/KCNA5/ACTC1	20
GO:0035270	GO:0035270	endocrine system development	20/1365	139/18805	0.143884892086331	1.98223838511608	3.25174797189623	0.00250691494960299	0.0279649778759696	0.0225049763102393	SHH/FOXA2/TUBB1/HNF1B/RAP1GAP/APOA1/NKX2-1/SMO/MDK/ARID5B/CDH2/GLI1/GLI2/WNT5A/STRA6/PCSK1/SIX1/INHBB/BHLHA15/SOX2	20
GO:0002053	GO:0002053	positive regulation of mesenchymal cell proliferation	7/1365	27/18805	0.259259259259259	3.57169990503324	3.74106892958937	0.00255391449769841	0.0283112063380276	0.02278360565052	SHH/IHH/SMO/SHOX2/PRRX1/WNT5A/SIX1	7
GO:0010460	GO:0010460	positive regulation of heart rate	7/1365	27/18805	0.259259259259259	3.57169990503324	3.74106892958937	0.00255391449769841	0.0283112063380276	0.02278360565052	ADRA1A/SLC1A1/ADRB1/HRC/AVPR1A/RGS4/EDN2	7
GO:0035235	GO:0035235	ionotropic glutamate receptor signaling pathway	7/1365	27/18805	0.259259259259259	3.57169990503324	3.74106892958937	0.00255391449769841	0.0283112063380276	0.02278360565052	GRIA1/GRIA3/GRIN2A/GRIK2/PLP1/GRIK3/GRIN3B	7
GO:0061008	GO:0061008	hepaticobiliary system development	21/1365	149/18805	0.140939597315436	1.94166236448116	3.22847395802504	0.0025639047758408	0.0283278087745797	0.0227969665565416	CEBPA/HPN/PCSK9/WNT3A/UPB1/CPB2/HNF1B/IHH/MDK/ARID5B/BAAT/GLI1/ITGA2/FRZB/FGF1/TNFAIP3/CLDN1/RPGRIP1L/CCDC40/DNAAF1/IL10	21
GO:0001655	GO:0001655	urogenital system development	12/1365	66/18805	0.181818181818182	2.5048285048285	3.42613110662593	0.00257138350650667	0.0283278087745797	0.0227969665565416	SHH/ALOX15B/SULF1/MMP2/SERPINF1/TNC/GLI1/WNT5A/OSR2/BMP7/TP63/SFRP1	12
GO:0051965	GO:0051965	positive regulation of synapse assembly	12/1365	66/18805	0.181818181818182	2.5048285048285	3.42613110662593	0.00257138350650667	0.0283278087745797	0.0227969665565416	WNT7A/BDNF/THBS2/NLGN3/LRRN1/SYNDIG1/EPHB1/FLRT2/OXTR/SLITRK6/NTRK2/SLITRK3	12
GO:0050867	GO:0050867	positive regulation of cell activation	44/1365	392/18805	0.112244897959184	1.54634820961352	3.05821833565675	0.00262963348540809	0.0289096689583811	0.0232652218761203	CEBPA/SHH/LILRA2/LRRK2/PRKCZ/WNT3A/AGER/LILRA5/CD274/IL1A/CCR2/GP1BA/CD160/IHH/IL1RL1/IGFBP2/THY1/MDK/IGF1/EFNB3/TNFSF11/ACTA2/GLI2/WNT5A/CDKN1A/VCAM1/FOXP3/GPR183/TNFRSF13C/CD28/CD70/NLRP3/CD27/CD24/NR4A3/IL2RA/HLA-DOB/HHLA2/EGR3/CCL21/SOX15/CCL2/IL10/CCL19	44
GO:0042130	GO:0042130	negative regulation of T cell proliferation	13/1365	75/18805	0.173333333333333	2.38793650793651	3.36937655143614	0.00270233983754539	0.0296477325269671	0.0238591827653492	SHH/SFTPD/CD274/IHH/ARG1/IDO1/CDKN2A/CTLA4/FOXP3/PLA2G2D/IL2RA/IL10/PLA2G2A	13
GO:0030168	GO:0030168	platelet activation	20/1365	140/18805	0.142857142857143	1.96807953950811	3.21646824926032	0.00273015644096434	0.0298912807044676	0.0240551795578144	P2RY1/WNT3A/TUBB1/FGA/GP1BA/SLC6A4/FGG/ENTPD1/COL3A1/COMP/DGKI/F2RL2/HTR2A/C1QTNF1/ENTPD2/DGKB/ADRA2B/HBB/PDIA2/CTSG	20
GO:0048638	GO:0048638	regulation of developmental growth	38/1365	327/18805	0.116207951070336	1.60094543580782	3.06690019156044	0.00274793880449964	0.030024193796186	0.024162142130562	CACNA2D2/MFSD2A/WNT3A/WWC1/HOPX/ATP8A2/HNF1B/BDNF/ADRB1/SLC6A4/CAV3/COL14A1/SMO/CXCL12/MAP1B/IGF1/PLXNA4/FN1/CRABP2/GLI1/WNT5A/FOXC2/NTN1/KCNK2/CDKN1A/FOXC1/CPNE5/RGMA/SPP1/SIX4/ISLR2/RGS4/P2RX5/RASAL1/SIX1/SOX15/TP73/PI16	38
GO:0099068	GO:0099068	postsynapse assembly	14/1365	84/18805	0.166666666666667	2.2960927960928	3.33065327742241	0.00275931290602097	0.0300866884691343	0.0242124350769916	WNT7A/MAP1B/MARK1/CDH2/NLGN3/ASIC1/DCLK1/SYNDIG1/WNT5A/GAP43/NRXN2/CSMD2/SPTBN2/SLITRK3	14
GO:0048736	GO:0048736	appendage development	25/1365	190/18805	0.131578947368421	1.81270483902063	3.14989685257847	0.00278136432902832	0.0301546098374891	0.0242670951876687	SHH/WNT7A/AFF3/FREM2/IHH/SEMA3C/COL3A1/DLX5/SFRP2/TWIST1/SHOX2/CRABP2/COMP/PRRX1/WNT5A/SALL4/ITGB4/SMOC1/OSR2/RPGRIP1L/GREM1/BMP7/TFAP2A/TP63/TMEM231	25
GO:0060173	GO:0060173	limb development	25/1365	190/18805	0.131578947368421	1.81270483902063	3.14989685257847	0.00278136432902832	0.0301546098374891	0.0242670951876687	SHH/WNT7A/AFF3/FREM2/IHH/SEMA3C/COL3A1/DLX5/SFRP2/TWIST1/SHOX2/CRABP2/COMP/PRRX1/WNT5A/SALL4/ITGB4/SMOC1/OSR2/RPGRIP1L/GREM1/BMP7/TFAP2A/TP63/TMEM231	25
GO:0060078	GO:0060078	regulation of postsynaptic membrane potential	21/1365	150/18805	0.14	1.92871794871795	3.19484687967329	0.00278254339977582	0.0301546098374891	0.0242670951876687	WNT7A/LRRK2/PRKCZ/GRIA1/CHRM1/ADRB1/GRIA3/MPP2/NLGN3/SHANK1/KCNA2/GRIN2A/RGS7BP/INSYN2A/GRIK2/RGS4/P2RX5/GABRD/KCND2/GRIK3/GRIN3B	21
GO:0001906	GO:0001906	cell killing	32/1365	263/18805	0.121673003802281	1.67623504505634	3.08969397741584	0.00282051405071016	0.0305039741134731	0.0245482480921886	S100A12/CX3CR1/CTSH/CD5L/AGER/EMP2/AZGP1/PGLYRP1/KIR3DL1/CD160/FCGR3B/ARG1/CFH/CXCL12/TIGIT/CXCL14/CCL11/CCL13/CCL22/CXCL13/CCL21/CD1A/CXCL8/C6/SLAMF7/CXCL6/CD1B/KRT6A/RAET1E/CTSG/CCL19/PLA2G2A	32
GO:0032612	GO:0032612	interleukin-1 production	19/1365	131/18805	0.145038167938931	1.99812655537846	3.20716118724163	0.00289378386880841	0.0311696841415578	0.0250839820547893	FZD5/ORM1/LILRA2/NLRP12/CX3CR1/AGER/FFAR4/LILRA5/APOA1/TLR8/MEFV/S1PR3/IGF1/TNFAIP3/WNT5A/NLRP3/EGR1/IL10/CCL19	19
GO:0032652	GO:0032652	regulation of interleukin-1 production	19/1365	131/18805	0.145038167938931	1.99812655537846	3.20716118724163	0.00289378386880841	0.0311696841415578	0.0250839820547893	FZD5/ORM1/LILRA2/NLRP12/CX3CR1/AGER/FFAR4/LILRA5/APOA1/TLR8/MEFV/S1PR3/IGF1/TNFAIP3/WNT5A/NLRP3/EGR1/IL10/CCL19	19
GO:0035904	GO:0035904	aorta development	12/1365	67/18805	0.17910447761194	2.46744300475644	3.36631872635133	0.00292982515635351	0.0314006166626496	0.0252698263254154	LRP2/SMAD6/ROBO1/COL3A1/ADAMTS6/LOX/PDE2A/APLNR/NGFR/ROBO2/SIX1/EYA1	12
GO:0051962	GO:0051962	positive regulation of nervous system development	34/1365	285/18805	0.119298245614035	1.64351905404537	3.06253849263671	0.00293292735977013	0.0314006166626496	0.0252698263254154	SHH/WNT7A/LRP2/CX3CR1/MME/WNT3A/BDNF/ROBO1/SMO/CXCL12/MDK/TENM4/THBS2/SERPINF1/MAP1B/SHOX2/NLGN3/FN1/CRABP2/LRRN1/SYNDIG1/NTN1/EPHB1/FLRT2/SOX8/ROBO2/ISLR2/PTPRZ1/OXTR/SLITRK6/NTRK2/TP73/LIF/SLITRK3	34
GO:1903039	GO:1903039	positive regulation of leukocyte cell-cell adhesion	34/1365	285/18805	0.119298245614035	1.64351905404537	3.06253849263671	0.00293292735977013	0.0314006166626496	0.0252698263254154	SHH/PRKCZ/AGER/CD274/IL1A/CCR2/GP1BA/CD160/IHH/IGFBP2/THY1/MDK/IGF1/EFNB3/TNFSF11/GLI2/VCAM1/FOXP3/HAS2/TNFRSF13C/CD28/CD70/NLRP3/CD27/CD24/NR4A3/IL2RA/HLA-DOB/HHLA2/EGR3/CCL21/SELE/CCL2/CCL19	34
[truncated: 4,824 more rows]
